# Supplementary material for: Sex ratio at birth in Vietnam among six subnational regions during 1980–2050, estimation and probabilistic projection using a Bayesian hierarchical time series model with 2.9 million birth records
Source: PLoS One. 2021 Jul 14;16(7):e0253721. doi: 10.1371/journal.pone.0253721 (PMC8279334; doi:10.1371/journal.pone.0253721)
Supplement: S1 Dataset — Available at: https://doi.org/10.6084/m9.figshare.14724636. (XLSX) [file pone.0253721.s002.xlsx]

## Sheet: Meta Data
	Meta Data
	Sex ratio at birth in Vietnam among six subnational regions during 1980–2050, estimation and probabilistic projection using a Bayesian hierarchical time series model
	Column fields	Class	Description
	Country.Name	Character	Country name, all entries are Vietnam
	Domain.Name	Character	Vietnam region names.
			Values:
			· Central Highlands
			· Mekong River Delta
			· Northern Central area and Central coastal area
			· Northern midlands and mountain areas
			· Red River Delta
			· South East
	Indicator	Character	Sex Ratio at Birth.
	Survey.Year	Numeric	Year of publication of surveys and censuses.
			Format:
			· yyyy
			· yyyy-yyyy
	Survey.Name	Character	Name of surveys, censuses etc.
	Data.Collection.Method	Character	How the birth information was collected.
			Values:
			· Full Birth Histories
			· Birth Histories last 12 months
			· Population at age 0 (adjusted for mortality)
	Interval	Numeric	Length of reference period of observation.
			Format: numeric, integer.
			Refer to Appendix 1.3 for computation of observation intervals.
	Reference.Year	Numeric	Mid-point of reference period of observation.
			Format: yyyy.y
	Male.Birth	Numeric	Number of male live births after accounting for individual weight, if available.
	Female.Birth	Numeric	Number of female live births after accounting for individual weight, if available.
	Original.Total.Birth	Numeric	Number of total live births before accounting for individual weight, if available.
	Observed.SRB	Numeric	Sex ratio at birth (SRB) observation.
	SE.logSRB.Modeling	Numeric	Sampling/stochastic standard error for log-scaled SRB.
			Refer to Appendix 1.5 for imputing SE for Annual PCFPS data.
			Refer to Appendix 1.3 for calculation of sampling SE for survey data. Refer to Appendix 1.4 for calculation of stochastic SE for census data.
	Inclusion	Logic	Whether or not estimate is included for estimation.
			We only include births within 25 years prior to the year in which the surveys were conducted (refer to main paper Data section).
			Values:
			· INCLUDED
			· EXCLUDED

## Sheet: Sex Ratio at Birth in Vietnam
Sex Ratio at Birth by Vietnam Region Database (ratio of male to female live births)
Sex ratio at birth in Vietnam among six subnational regions during 1980–2050, estimation and probabilistic projection using a Bayesian hierarchical time series model with 2.9 million birth records
Country.Name	Domain.Name	Indicator	Survey.Year	Survey.Name	Data.Collection.Method	Interval	Reference.Date	Male.Birth	Female.Birth	Original.Total.Birth	Observed.SRB	SE.logSRB.Modeling	Inclusion.In.Model
Vietnam	Central Highlands	Sex Ratio at Birth	1997	Demographic and Health Survey	Full Birth Histories	2	1972	0.96403	2.39665	4	0.40224	0.65551	INCLUDED
Vietnam	Central Highlands	Sex Ratio at Birth	1997	Demographic and Health Survey	Full Birth Histories	5	1975.5	12.7249	15.8715	38	0.801749	0.389468	INCLUDED
Vietnam	Central Highlands	Sex Ratio at Birth	1997	Demographic and Health Survey	Full Birth Histories	5	1980.5	38.1481	29.9293	89	1.27461	0.247708	INCLUDED
Vietnam	Central Highlands	Sex Ratio at Birth	1997	Demographic and Health Survey	Full Birth Histories	5	1985.5	69.0851	60.2988	154	1.14571	0.177387	INCLUDED
Vietnam	Central Highlands	Sex Ratio at Birth	1997	Demographic and Health Survey	Full Birth Histories	5	1990.5	94.5559	76.1735	198	1.24132	0.154634	INCLUDED
Vietnam	Central Highlands	Sex Ratio at Birth	1997	Demographic and Health Survey	Full Birth Histories	5	1995.5	86.8687	70.0328	173	1.2404	0.19714	INCLUDED
Vietnam	Mekong River Delta	Sex Ratio at Birth	1997	Demographic and Health Survey	Full Birth Histories	2	1962	0.755379	0.755379	2	1	0	EXCLUDED
Vietnam	Mekong River Delta	Sex Ratio at Birth	1997	Demographic and Health Survey	Full Birth Histories	3	1965.5	7.4637	1.64346	11	4.54147	0.941423	EXCLUDED
Vietnam	Mekong River Delta	Sex Ratio at Birth	1997	Demographic and Health Survey	Full Birth Histories	5	1969.5	50.049	43.4259	116	1.15251	0.227685	EXCLUDED
Vietnam	Mekong River Delta	Sex Ratio at Birth	1997	Demographic and Health Survey	Full Birth Histories	5	1974.5	156.2	142.068	346	1.09947	0.123406	INCLUDED
Vietnam	Mekong River Delta	Sex Ratio at Birth	1997	Demographic and Health Survey	Full Birth Histories	4	1979	236.908	234.953	541	1.00832	0.0950728	INCLUDED
Vietnam	Mekong River Delta	Sex Ratio at Birth	1997	Demographic and Health Survey	Full Birth Histories	3	1982.5	226.528	202.994	503	1.11593	0.0971793	INCLUDED
Vietnam	Mekong River Delta	Sex Ratio at Birth	1997	Demographic and Health Survey	Full Birth Histories	2	1985	189.167	151.781	396	1.24631	0.111097	INCLUDED
Vietnam	Mekong River Delta	Sex Ratio at Birth	1997	Demographic and Health Survey	Full Birth Histories	3	1987.5	248.89	230.096	561	1.08168	0.0908506	INCLUDED
Vietnam	Mekong River Delta	Sex Ratio at Birth	1997	Demographic and Health Survey	Full Birth Histories	4	1991	330.475	281.21	697	1.17519	0.0844978	INCLUDED
Vietnam	Mekong River Delta	Sex Ratio at Birth	1997	Demographic and Health Survey	Full Birth Histories	5	1995.5	257.173	244.607	579	1.05137	0.0891035	INCLUDED
Vietnam	Northern Central area and Central coastal area	Sex Ratio at Birth	1997	Demographic and Health Survey	Full Birth Histories	3	1966.5	3.94983	2.07857	8	1.90026	0.934881	EXCLUDED
Vietnam	Northern Central area and Central coastal area	Sex Ratio at Birth	1997	Demographic and Health Survey	Full Birth Histories	5	1970.5	59.6162	51.3337	106	1.16135	0.268966	EXCLUDED
Vietnam	Northern Central area and Central coastal area	Sex Ratio at Birth	1997	Demographic and Health Survey	Full Birth Histories	5	1975.5	155.087	179.417	348	0.864394	0.108454	INCLUDED
Vietnam	Northern Central area and Central coastal area	Sex Ratio at Birth	1997	Demographic and Health Survey	Full Birth Histories	3	1979.5	188.494	153.803	358	1.22556	0.107884	INCLUDED
Vietnam	Northern Central area and Central coastal area	Sex Ratio at Birth	1997	Demographic and Health Survey	Full Birth Histories	3	1982.5	251.733	244.221	505	1.03076	0.0927857	INCLUDED
Vietnam	Northern Central area and Central coastal area	Sex Ratio at Birth	1997	Demographic and Health Survey	Full Birth Histories	2	1985	210.749	192.428	396	1.09521	0.0999951	INCLUDED
Vietnam	Northern Central area and Central coastal area	Sex Ratio at Birth	1997	Demographic and Health Survey	Full Birth Histories	2	1987	195.173	149.466	349	1.30581	0.109971	INCLUDED
Vietnam	Northern Central area and Central coastal area	Sex Ratio at Birth	1997	Demographic and Health Survey	Full Birth Histories	3	1989.5	319.231	263.145	590	1.21314	0.0955556	INCLUDED
Vietnam	Northern Central area and Central coastal area	Sex Ratio at Birth	1997	Demographic and Health Survey	Full Birth Histories	4	1993	428.114	386.533	834	1.10758	0.0823046	INCLUDED
Vietnam	Northern Central area and Central coastal area	Sex Ratio at Birth	1997	Demographic and Health Survey	Full Birth Histories	3	1996.5	235.138	200.137	434	1.17488	0.0961898	INCLUDED
Vietnam	Northern midlands and mountain areas	Sex Ratio at Birth	1997	Demographic and Health Survey	Full Birth Histories	1	1965.5	2.77258	0	1			EXCLUDED
Vietnam	Northern midlands and mountain areas	Sex Ratio at Birth	1997	Demographic and Health Survey	Full Birth Histories	5	1969.5	12.0724	20.6948	36	0.583352	0.51338	EXCLUDED
Vietnam	Northern midlands and mountain areas	Sex Ratio at Birth	1997	Demographic and Health Survey	Full Birth Histories	5	1974.5	118.331	75.1907	194	1.57375	0.223999	INCLUDED
Vietnam	Northern midlands and mountain areas	Sex Ratio at Birth	1997	Demographic and Health Survey	Full Birth Histories	5	1979.5	284.417	259.93	490	1.0942	0.122742	INCLUDED
Vietnam	Northern midlands and mountain areas	Sex Ratio at Birth	1997	Demographic and Health Survey	Full Birth Histories	5	1984.5	484.917	419.9	761	1.15484	0.120267	INCLUDED
Vietnam	Northern midlands and mountain areas	Sex Ratio at Birth	1997	Demographic and Health Survey	Full Birth Histories	4	1989	359.489	416.874	646	0.862345	0.0886487	INCLUDED
Vietnam	Northern midlands and mountain areas	Sex Ratio at Birth	1997	Demographic and Health Survey	Full Birth Histories	2	1992	173.509	163.452	278	1.06152	0.110016	INCLUDED
Vietnam	Northern midlands and mountain areas	Sex Ratio at Birth	1997	Demographic and Health Survey	Full Birth Histories	5	1995.5	342.713	336.224	568	1.0193	0.0765664	INCLUDED
Vietnam	Red River Delta	Sex Ratio at Birth	1997	Demographic and Health Survey	Full Birth Histories	3	1968.5	5.61814	1.77032	8	3.17351	1.0398	EXCLUDED
Vietnam	Red River Delta	Sex Ratio at Birth	1997	Demographic and Health Survey	Full Birth Histories	5	1972.5	85.3231	66.5958	132	1.28121	0.185377	INCLUDED
Vietnam	Red River Delta	Sex Ratio at Birth	1997	Demographic and Health Survey	Full Birth Histories	5	1977.5	223.05	235.863	404	0.945673	0.108766	INCLUDED
Vietnam	Red River Delta	Sex Ratio at Birth	1997	Demographic and Health Survey	Full Birth Histories	4	1982	287.224	261.346	490	1.09902	0.0898408	INCLUDED
Vietnam	Red River Delta	Sex Ratio at Birth	1997	Demographic and Health Survey	Full Birth Histories	5	1986.5	358.949	375.946	654	0.95479	0.0896902	INCLUDED
Vietnam	Red River Delta	Sex Ratio at Birth	1997	Demographic and Health Survey	Full Birth Histories	4	1991	315.164	263.769	510	1.19485	0.0873667	INCLUDED
Vietnam	Red River Delta	Sex Ratio at Birth	1997	Demographic and Health Survey	Full Birth Histories	5	1995.5	262.036	243.393	459	1.0766	0.0887341	INCLUDED
Vietnam	South East	Sex Ratio at Birth	1997	Demographic and Health Survey	Full Birth Histories	1	1964.5	0.900227	0	1			EXCLUDED
Vietnam	South East	Sex Ratio at Birth	1997	Demographic and Health Survey	Full Birth Histories	5	1967.5	10.7963	16.0386	26	0.673148	0.417704	EXCLUDED
Vietnam	South East	Sex Ratio at Birth	1997	Demographic and Health Survey	Full Birth Histories	5	1972.5	44.3618	55.6637	94	0.796961	0.25861	INCLUDED
Vietnam	South East	Sex Ratio at Birth	1997	Demographic and Health Survey	Full Birth Histories	5	1977.5	98.083	119.749	196	0.819069	0.165985	INCLUDED
Vietnam	South East	Sex Ratio at Birth	1997	Demographic and Health Survey	Full Birth Histories	5	1982.5	189.319	183.476	340	1.03185	0.104214	INCLUDED
Vietnam	South East	Sex Ratio at Birth	1997	Demographic and Health Survey	Full Birth Histories	4	1987	175.465	174.539	317	1.0053	0.105678	INCLUDED
Vietnam	South East	Sex Ratio at Birth	1997	Demographic and Health Survey	Full Birth Histories	5	1991.5	211.087	167.433	348	1.26073	0.156453	INCLUDED
Vietnam	South East	Sex Ratio at Birth	1997	Demographic and Health Survey	Full Birth Histories	4	1996	127.986	109.509	228	1.16872	0.130375	INCLUDED
Vietnam	Central Highlands	Sex Ratio at Birth	2002	Demographic and Health Survey	Full Birth Histories	3	1971.5	4.06599	2.4042	6	1.69121	0.809858	EXCLUDED
Vietnam	Central Highlands	Sex Ratio at Birth	2002	Demographic and Health Survey	Full Birth Histories	4	1976	6.97549	4.78259	13	1.45852	0.647491	EXCLUDED
Vietnam	Central Highlands	Sex Ratio at Birth	2002	Demographic and Health Survey	Full Birth Histories	5	1980.5	37.8541	22.9163	64	1.65184	0.270676	INCLUDED
Vietnam	Central Highlands	Sex Ratio at Birth	2002	Demographic and Health Survey	Full Birth Histories	5	1985.5	50.3929	45.7877	100	1.10058	0.204893	INCLUDED
Vietnam	Central Highlands	Sex Ratio at Birth	2002	Demographic and Health Survey	Full Birth Histories	5	1990.5	58.2836	67.9773	144	0.857398	0.190461	INCLUDED
Vietnam	Central Highlands	Sex Ratio at Birth	2002	Demographic and Health Survey	Full Birth Histories	5	1995.5	61.4555	75.6873	151	0.811966	0.182508	INCLUDED
Vietnam	Central Highlands	Sex Ratio at Birth	2002	Demographic and Health Survey	Full Birth Histories	5	2000.5	51.6565	62.4583	121	0.827056	0.187702	INCLUDED
Vietnam	Mekong River Delta	Sex Ratio at Birth	2002	Demographic and Health Survey	Full Birth Histories	5	1972.5	23.7032	8.93547	40	2.65271	0.406453	EXCLUDED
Vietnam	Mekong River Delta	Sex Ratio at Birth	2002	Demographic and Health Survey	Full Birth Histories	5	1977.5	126.259	122.707	282	1.02894	0.169176	INCLUDED
Vietnam	Mekong River Delta	Sex Ratio at Birth	2002	Demographic and Health Survey	Full Birth Histories	3	1981.5	136.531	125.995	295	1.08362	0.124241	INCLUDED
Vietnam	Mekong River Delta	Sex Ratio at Birth	2002	Demographic and Health Survey	Full Birth Histories	4	1985	247.43	201.949	503	1.22521	0.0945243	INCLUDED
Vietnam	Mekong River Delta	Sex Ratio at Birth	2002	Demographic and Health Survey	Full Birth Histories	3	1988.5	202.212	178.057	439	1.13566	0.10307	INCLUDED
Vietnam	Mekong River Delta	Sex Ratio at Birth	2002	Demographic and Health Survey	Full Birth Histories	3	1991.5	202.966	203.333	477	0.998195	0.0986289	INCLUDED
Vietnam	Mekong River Delta	Sex Ratio at Birth	2002	Demographic and Health Survey	Full Birth Histories	5	1995.5	245.04	212.338	557	1.15401	0.0979227	INCLUDED
Vietnam	Mekong River Delta	Sex Ratio at Birth	2002	Demographic and Health Survey	Full Birth Histories	5	2000.5	211.273	178.454	465	1.18391	0.108304	INCLUDED
Vietnam	Northern Central area and Central coastal area	Sex Ratio at Birth	2002	Demographic and Health Survey	Full Birth Histories	5	1972.5	15.4838	16.9607	34	0.912923	0.443041	EXCLUDED
Vietnam	Northern Central area and Central coastal area	Sex Ratio at Birth	2002	Demographic and Health Survey	Full Birth Histories	5	1977.5	104.245	104.114	224	1.00126	0.152916	INCLUDED
Vietnam	Northern Central area and Central coastal area	Sex Ratio at Birth	2002	Demographic and Health Survey	Full Birth Histories	3	1981.5	140.132	134.155	300	1.04456	0.120201	INCLUDED
Vietnam	Northern Central area and Central coastal area	Sex Ratio at Birth	2002	Demographic and Health Survey	Full Birth Histories	5	1985.5	373.918	358.092	771	1.04419	0.104076	INCLUDED
Vietnam	Northern Central area and Central coastal area	Sex Ratio at Birth	2002	Demographic and Health Survey	Full Birth Histories	2	1989	166.74	150.115	341	1.11075	0.113101	INCLUDED
Vietnam	Northern Central area and Central coastal area	Sex Ratio at Birth	2002	Demographic and Health Survey	Full Birth Histories	3	1991.5	323.962	292.932	622	1.10593	0.0973001	INCLUDED
Vietnam	Northern Central area and Central coastal area	Sex Ratio at Birth	2002	Demographic and Health Survey	Full Birth Histories	5	1995.5	458.433	441.198	907	1.03906	0.073096	INCLUDED
Vietnam	Northern Central area and Central coastal area	Sex Ratio at Birth	2002	Demographic and Health Survey	Full Birth Histories	5	2000.5	305.706	284.716	593	1.07372	0.109257	INCLUDED
Vietnam	Northern midlands and mountain areas	Sex Ratio at Birth	2002	Demographic and Health Survey	Full Birth Histories	2	1971	0.480254	1.21619	3	0.394885	0	EXCLUDED
Vietnam	Northern midlands and mountain areas	Sex Ratio at Birth	2002	Demographic and Health Survey	Full Birth Histories	5	1974.5	36.752	34.3975	66	1.06845	0.294943	EXCLUDED
Vietnam	Northern midlands and mountain areas	Sex Ratio at Birth	2002	Demographic and Health Survey	Full Birth Histories	5	1979.5	176.173	139.735	294	1.26076	0.123886	INCLUDED
Vietnam	Northern midlands and mountain areas	Sex Ratio at Birth	2002	Demographic and Health Survey	Full Birth Histories	4	1984	280.484	243.997	492	1.14954	0.0866431	INCLUDED
Vietnam	Northern midlands and mountain areas	Sex Ratio at Birth	2002	Demographic and Health Survey	Full Birth Histories	5	1988.5	379.514	410.946	753	0.923513	0.0930959	INCLUDED
Vietnam	Northern midlands and mountain areas	Sex Ratio at Birth	2002	Demographic and Health Survey	Full Birth Histories	4	1993	279.754	342.619	575	0.816516	0.0907964	INCLUDED
Vietnam	Northern midlands and mountain areas	Sex Ratio at Birth	2002	Demographic and Health Survey	Full Birth Histories	3	1996.5	203.417	170.894	325	1.19031	0.103506	INCLUDED
Vietnam	Northern midlands and mountain areas	Sex Ratio at Birth	2002	Demographic and Health Survey	Full Birth Histories	5	2000.5	195.505	208.771	399	0.936458	0.136915	INCLUDED
Vietnam	Red River Delta	Sex Ratio at Birth	2002	Demographic and Health Survey	Full Birth Histories	1	1969.5	0.573269	0	1			EXCLUDED
Vietnam	Red River Delta	Sex Ratio at Birth	2002	Demographic and Health Survey	Full Birth Histories	4	1973	8.31655	11.5326	19	0.721134	0.494031	EXCLUDED
Vietnam	Red River Delta	Sex Ratio at Birth	2002	Demographic and Health Survey	Full Birth Histories	5	1977.5	91.5566	96.5856	171	0.947932	0.145969	INCLUDED
Vietnam	Red River Delta	Sex Ratio at Birth	2002	Demographic and Health Survey	Full Birth Histories	5	1982.5	272.637	256.187	444	1.06421	0.115261	INCLUDED
Vietnam	Red River Delta	Sex Ratio at Birth	2002	Demographic and Health Survey	Full Birth Histories	4	1987	258.843	261.611	444	0.989423	0.0900442	INCLUDED
Vietnam	Red River Delta	Sex Ratio at Birth	2002	Demographic and Health Survey	Full Birth Histories	5	1991.5	408.708	376.976	648	1.08417	0.0974986	INCLUDED
Vietnam	Red River Delta	Sex Ratio at Birth	2002	Demographic and Health Survey	Full Birth Histories	4	1996	232.57	219.076	373	1.06159	0.0978405	INCLUDED
Vietnam	Red River Delta	Sex Ratio at Birth	2002	Demographic and Health Survey	Full Birth Histories	5	2000.5	220.899	208.768	345	1.05811	0.097576	INCLUDED
Vietnam	South East	Sex Ratio at Birth	2002	Demographic and Health Survey	Full Birth Histories	3	1971.5	7.16677	4.5511	13	1.57473	0.959364	EXCLUDED
Vietnam	South East	Sex Ratio at Birth	2002	Demographic and Health Survey	Full Birth Histories	5	1975.5	42.3059	33.4469	88	1.26487	0.23427	EXCLUDED
Vietnam	South East	Sex Ratio at Birth	2002	Demographic and Health Survey	Full Birth Histories	5	1980.5	103.15	123.769	239	0.83341	0.135739	INCLUDED
Vietnam	South East	Sex Ratio at Birth	2002	Demographic and Health Survey	Full Birth Histories	5	1985.5	173.769	155.367	346	1.11845	0.118899	INCLUDED
Vietnam	South East	Sex Ratio at Birth	2002	Demographic and Health Survey	Full Birth Histories	5	1990.5	175.449	164.914	355	1.06388	0.109607	INCLUDED
Vietnam	South East	Sex Ratio at Birth	2002	Demographic and Health Survey	Full Birth Histories	5	1995.5	153.501	158.82	314	0.966506	0.115495	INCLUDED
Vietnam	South East	Sex Ratio at Birth	2002	Demographic and Health Survey	Full Birth Histories	5	2000.5	116.373	100.502	227	1.15792	0.136994	INCLUDED
Vietnam	Central Highlands	Sex Ratio at Birth	2013-2014	Multiple Indicator Cluster Survey	Full Birth Histories	1	1979.5	0	0.329959	1			EXCLUDED
Vietnam	Central Highlands	Sex Ratio at Birth	2013-2014	Multiple Indicator Cluster Survey	Full Birth Histories	3	1982.5	2.34703	2.58864	14	0.906667	0.857435	EXCLUDED
Vietnam	Central Highlands	Sex Ratio at Birth	2013-2014	Multiple Indicator Cluster Survey	Full Birth Histories	5	1986.5	29.9829	24.0684	157	1.24574	0.276515	EXCLUDED
Vietnam	Central Highlands	Sex Ratio at Birth	2013-2014	Multiple Indicator Cluster Survey	Full Birth Histories	5	1991.5	75.0512	79.7454	452	0.941136	0.159685	INCLUDED
Vietnam	Central Highlands	Sex Ratio at Birth	2013-2014	Multiple Indicator Cluster Survey	Full Birth Histories	4	1996	83.9713	84.4496	483	0.994337	0.154287	INCLUDED
Vietnam	Central Highlands	Sex Ratio at Birth	2013-2014	Multiple Indicator Cluster Survey	Full Birth Histories	3	1999.5	64.153	66.3884	377	0.966327	0.175549	INCLUDED
Vietnam	Central Highlands	Sex Ratio at Birth	2013-2014	Multiple Indicator Cluster Survey	Full Birth Histories	4	2003	98.0491	80.403	500	1.21947	0.151296	INCLUDED
Vietnam	Central Highlands	Sex Ratio at Birth	2013-2014	Multiple Indicator Cluster Survey	Full Birth Histories	3	2006.5	73.2988	73.8539	418	0.992484	0.167521	INCLUDED
Vietnam	Central Highlands	Sex Ratio at Birth	2013-2014	Multiple Indicator Cluster Survey	Full Birth Histories	3	2009.5	66.7637	69.7351	385	0.957389	0.173161	INCLUDED
Vietnam	Central Highlands	Sex Ratio at Birth	2013-2014	Multiple Indicator Cluster Survey	Full Birth Histories	4	2013	79.7356	73.2209	434	1.08897	0.165336	INCLUDED
Vietnam	Mekong River Delta	Sex Ratio at Birth	2013-2014	Multiple Indicator Cluster Survey	Full Birth Histories	1	1978.5	0	1.33672	1		0	EXCLUDED
Vietnam	Mekong River Delta	Sex Ratio at Birth	2013-2014	Multiple Indicator Cluster Survey	Full Birth Histories	2	1981	4.07204	1.3356	4	3.04884	0.783238	EXCLUDED
Vietnam	Mekong River Delta	Sex Ratio at Birth	2013-2014	Multiple Indicator Cluster Survey	Full Birth Histories	5	1984.5	58.7089	58.4113	93	1.0051	0.185672	EXCLUDED
Vietnam	Mekong River Delta	Sex Ratio at Birth	2013-2014	Multiple Indicator Cluster Survey	Full Birth Histories	5	1989.5	190.129	175.669	303	1.08231	0.105168	INCLUDED
Vietnam	Mekong River Delta	Sex Ratio at Birth	2013-2014	Multiple Indicator Cluster Survey	Full Birth Histories	5	1994.5	210.823	244.854	383	0.861015	0.123593	INCLUDED
Vietnam	Mekong River Delta	Sex Ratio at Birth	2013-2014	Multiple Indicator Cluster Survey	Full Birth Histories	4	1999	217.729	200.001	345	1.08864	0.0992953	INCLUDED
Vietnam	Mekong River Delta	Sex Ratio at Birth	2013-2014	Multiple Indicator Cluster Survey	Full Birth Histories	5	2003.5	265.527	267.844	459	0.991349	0.104225	INCLUDED
Vietnam	Mekong River Delta	Sex Ratio at Birth	2013-2014	Multiple Indicator Cluster Survey	Full Birth Histories	4	2008	227.663	202.678	379	1.12327	0.0959824	INCLUDED
Vietnam	Mekong River Delta	Sex Ratio at Birth	2013-2014	Multiple Indicator Cluster Survey	Full Birth Histories	5	2012.5	196.067	210.064	354	0.933367	0.105609	INCLUDED
Vietnam	Northern Central area and Central coastal area	Sex Ratio at Birth	2013-2014	Multiple Indicator Cluster Survey	Full Birth Histories	2	1984	7.16804	6.38464	10	1.1227	0.646724	EXCLUDED
Vietnam	Northern Central area and Central coastal area	Sex Ratio at Birth	2013-2014	Multiple Indicator Cluster Survey	Full Birth Histories	5	1987.5	126.129	146.239	190	0.862484	0.152874	EXCLUDED
Vietnam	Northern Central area and Central coastal area	Sex Ratio at Birth	2013-2014	Multiple Indicator Cluster Survey	Full Birth Histories	5	1992.5	384.155	390.886	541	0.982781	0.104259	INCLUDED
Vietnam	Northern Central area and Central coastal area	Sex Ratio at Birth	2013-2014	Multiple Indicator Cluster Survey	Full Birth Histories	5	1997.5	330.205	351.607	490	0.939132	0.0934948	INCLUDED
Vietnam	Northern Central area and Central coastal area	Sex Ratio at Birth	2013-2014	Multiple Indicator Cluster Survey	Full Birth Histories	5	2002.5	307.877	309.589	449	0.99447	0.096732	INCLUDED
Vietnam	Northern Central area and Central coastal area	Sex Ratio at Birth	2013-2014	Multiple Indicator Cluster Survey	Full Birth Histories	5	2007.5	331.853	255.57	437	1.29848	0.0907192	INCLUDED
Vietnam	Northern Central area and Central coastal area	Sex Ratio at Birth	2013-2014	Multiple Indicator Cluster Survey	Full Birth Histories	5	2012.5	283.488	255.703	393	1.10866	0.108466	INCLUDED
Vietnam	Northern midlands and mountain areas	Sex Ratio at Birth	2013-2014	Multiple Indicator Cluster Survey	Full Birth Histories	3	1982.5	5.95822	3.6743	11	1.62159	0.757602	EXCLUDED
Vietnam	Northern midlands and mountain areas	Sex Ratio at Birth	2013-2014	Multiple Indicator Cluster Survey	Full Birth Histories	5	1986.5	79.895	75.0714	178	1.06425	0.161426	EXCLUDED
Vietnam	Northern midlands and mountain areas	Sex Ratio at Birth	2013-2014	Multiple Indicator Cluster Survey	Full Birth Histories	5	1991.5	180.02	196.105	448	0.917979	0.104201	INCLUDED
Vietnam	Northern midlands and mountain areas	Sex Ratio at Birth	2013-2014	Multiple Indicator Cluster Survey	Full Birth Histories	5	1996.5	219.124	224.699	514	0.97519	0.0961243	INCLUDED
Vietnam	Northern midlands and mountain areas	Sex Ratio at Birth	2013-2014	Multiple Indicator Cluster Survey	Full Birth Histories	3	2000.5	126.234	104.526	278	1.20769	0.133064	INCLUDED
Vietnam	Northern midlands and mountain areas	Sex Ratio at Birth	2013-2014	Multiple Indicator Cluster Survey	Full Birth Histories	4	2004	196.427	177.369	453	1.10745	0.10349	INCLUDED
Vietnam	Northern midlands and mountain areas	Sex Ratio at Birth	2013-2014	Multiple Indicator Cluster Survey	Full Birth Histories	4	2008	183.803	188.418	447	0.975505	0.103247	INCLUDED
Vietnam	Northern midlands and mountain areas	Sex Ratio at Birth	2013-2014	Multiple Indicator Cluster Survey	Full Birth Histories	5	2012.5	229.093	200.411	522	1.14312	0.0981285	INCLUDED
Vietnam	Red River Delta	Sex Ratio at Birth	2013-2014	Multiple Indicator Cluster Survey	Full Birth Histories	2	1984	8.04137	5.43743	9	1.47889	0.866977	EXCLUDED
Vietnam	Red River Delta	Sex Ratio at Birth	2013-2014	Multiple Indicator Cluster Survey	Full Birth Histories	5	1987.5	127.31	105.111	150	1.21119	0.168733	EXCLUDED
Vietnam	Red River Delta	Sex Ratio at Birth	2013-2014	Multiple Indicator Cluster Survey	Full Birth Histories	5	1992.5	330.847	245.308	375	1.3487	0.116616	INCLUDED
Vietnam	Red River Delta	Sex Ratio at Birth	2013-2014	Multiple Indicator Cluster Survey	Full Birth Histories	5	1997.5	306.806	302.975	399	1.01265	0.10712	INCLUDED
Vietnam	Red River Delta	Sex Ratio at Birth	2013-2014	Multiple Indicator Cluster Survey	Full Birth Histories	5	2002.5	291.457	279.64	392	1.04226	0.10713	INCLUDED
Vietnam	Red River Delta	Sex Ratio at Birth	2013-2014	Multiple Indicator Cluster Survey	Full Birth Histories	5	2007.5	405.068	332.378	489	1.2187	0.0824024	INCLUDED
Vietnam	Red River Delta	Sex Ratio at Birth	2013-2014	Multiple Indicator Cluster Survey	Full Birth Histories	5	2012.5	308.313	304.871	414	1.01129	0.106235	INCLUDED
Vietnam	South East	Sex Ratio at Birth	2013-2014	Multiple Indicator Cluster Survey	Full Birth Histories	1	1979.5	0	0.986634	1			EXCLUDED
Vietnam	South East	Sex Ratio at Birth	2013-2014	Multiple Indicator Cluster Survey	Full Birth Histories	4	1983	11.0581	10.5379	21	1.04937	0.453587	EXCLUDED
Vietnam	South East	Sex Ratio at Birth	2013-2014	Multiple Indicator Cluster Survey	Full Birth Histories	5	1987.5	83.9715	71.6076	151	1.17266	0.163447	EXCLUDED
Vietnam	South East	Sex Ratio at Birth	2013-2014	Multiple Indicator Cluster Survey	Full Birth Histories	5	1992.5	182.645	172.792	361	1.05702	0.110908	INCLUDED
Vietnam	South East	Sex Ratio at Birth	2013-2014	Multiple Indicator Cluster Survey	Full Birth Histories	5	1997.5	165.308	198.566	381	0.832512	0.118416	INCLUDED
Vietnam	South East	Sex Ratio at Birth	2013-2014	Multiple Indicator Cluster Survey	Full Birth Histories	5	2002.5	244.156	223.282	497	1.09349	0.0959503	INCLUDED
Vietnam	South East	Sex Ratio at Birth	2013-2014	Multiple Indicator Cluster Survey	Full Birth Histories	5	2007.5	261.758	219.753	497	1.19115	0.0921482	INCLUDED
Vietnam	South East	Sex Ratio at Birth	2013-2014	Multiple Indicator Cluster Survey	Full Birth Histories	5	2012.5	235.694	190.698	437	1.23595	0.107095	INCLUDED
Vietnam	Central Highlands	Sex Ratio at Birth	1989	Census	Population at age 0 (adjusted for mortality)	1	1989	42185.5	39794.9	5991	1.06714	0.0258328	INCLUDED
Vietnam	Central Highlands	Sex Ratio at Birth	1999	Census	Population at age 0 (adjusted for mortality)	1	1999	42464.3	40961.7	3141	1.0436	0.0358946	INCLUDED
Vietnam	Central Highlands	Sex Ratio at Birth	2009	Census	Population at age 0 (adjusted for mortality)	1	2009	45436.5	43047.5	21034	1.05889	0.013791	INCLUDED
Vietnam	Central Highlands	Sex Ratio at Birth	2019	Census	Population at age 0 (adjusted for mortality)	1	2019	53779	50659	104438	1.06488	0.00622068	INCLUDED
Vietnam	Mekong River Delta	Sex Ratio at Birth	1989	Census	Population at age 0 (adjusted for mortality)	1	1989	230339	205157	16197	1.13023	0.0158029	INCLUDED
Vietnam	Mekong River Delta	Sex Ratio at Birth	1999	Census	Population at age 0 (adjusted for mortality)	1	1999	127588	113131	6620	1.13531	0.0246824	INCLUDED
Vietnam	Mekong River Delta	Sex Ratio at Birth	2009	Census	Population at age 0 (adjusted for mortality)	1	2009	146375	132243	43378	1.11042	0.00958263	INCLUDED
Vietnam	Mekong River Delta	Sex Ratio at Birth	2019	Census	Population at age 0 (adjusted for mortality)	1	2019	97178	90862	188040	1.07283	0.0046435	INCLUDED
Vietnam	Northern Central area and Central coastal area	Sex Ratio at Birth	1989	Census	Population at age 0 (adjusted for mortality)	1	1989	235262	227835	12928	1.03949	0.0176387	INCLUDED
Vietnam	Northern Central area and Central coastal area	Sex Ratio at Birth	1999	Census	Population at age 0 (adjusted for mortality)	1	1999	153391	146691	7901	1.05265	0.0226089	INCLUDED
Vietnam	Northern Central area and Central coastal area	Sex Ratio at Birth	2009	Census	Population at age 0 (adjusted for mortality)	1	2009	148684	132947	53142	1.12196	0.00864519	INCLUDED
Vietnam	Northern Central area and Central coastal area	Sex Ratio at Birth	2019	Census	Population at age 0 (adjusted for mortality)	1	2019	162942	149996	312938	1.08967	0.00360507	INCLUDED
Vietnam	Northern midlands and mountain areas	Sex Ratio at Birth	1989	Census	Population at age 0 (adjusted for mortality)	1	1989	170408	165439	19964	1.03691	0.0142246	INCLUDED
Vietnam	Northern midlands and mountain areas	Sex Ratio at Birth	1999	Census	Population at age 0 (adjusted for mortality)	1	1999	124988	118712	10421	1.05989	0.0197073	INCLUDED
Vietnam	Northern midlands and mountain areas	Sex Ratio at Birth	2009	Census	Population at age 0 (adjusted for mortality)	1	2009	150579	133943	70142	1.12781	0.00752365	INCLUDED
Vietnam	Northern midlands and mountain areas	Sex Ratio at Birth	2019	Census	Population at age 0 (adjusted for mortality)	1	2019	113462	101263	214725	1.12394	0.00434871	INCLUDED
Vietnam	Red River Delta	Sex Ratio at Birth	1989	Census	Population at age 0 (adjusted for mortality)	1	1989	182450	173924	9825	1.05602	0.0201922	INCLUDED
Vietnam	Red River Delta	Sex Ratio at Birth	1999	Census	Population at age 0 (adjusted for mortality)	1	1999	116711	108249	5144	1.08537	0.028023	INCLUDED
Vietnam	Red River Delta	Sex Ratio at Birth	2009	Census	Population at age 0 (adjusted for mortality)	1	2009	157812	133700	37466	1.18414	0.010333	INCLUDED
Vietnam	Red River Delta	Sex Ratio at Birth	2019	Census	Population at age 0 (adjusted for mortality)	1	2019	184497	161738	346235	1.14425	0.00342974	INCLUDED
Vietnam	South East	Sex Ratio at Birth	1989	Census	Population at age 0 (adjusted for mortality)	1	1989	139696	135436	14275	1.03833	0.0167744	INCLUDED
Vietnam	South East	Sex Ratio at Birth	1999	Census	Population at age 0 (adjusted for mortality)	1	1999	111093	99901.4	6237	1.11944	0.0254404	INCLUDED
Vietnam	South East	Sex Ratio at Birth	2009	Census	Population at age 0 (adjusted for mortality)	1	2009	157949	140731	37110	1.12595	0.0103744	INCLUDED
Vietnam	South East	Sex Ratio at Birth	2019	Census	Population at age 0 (adjusted for mortality)	1	2019	108926	99313	208239	1.10019	0.00440805	INCLUDED
Vietnam	Central Highlands	Sex Ratio at Birth	2006	Annual Population Change and Family Planning Survey	Birth Histories last 12 months	1	2005				1.085	0.0474299	INCLUDED
Vietnam	Central Highlands	Sex Ratio at Birth	2008	Annual Population Change and Family Planning Survey	Birth Histories last 12 months	1	2007				1.173	0.0474299	INCLUDED
Vietnam	Central Highlands	Sex Ratio at Birth	2009	Annual Population Change and Family Planning Survey	Birth Histories last 12 months	1	2008				1.167	0.0474299	INCLUDED
Vietnam	Central Highlands	Sex Ratio at Birth	2010	Annual Population Change and Family Planning Survey	Birth Histories last 12 months	1	2009				1.056	0.0474299	INCLUDED
Vietnam	Central Highlands	Sex Ratio at Birth	2011	Annual Population Change and Family Planning Survey	Birth Histories last 12 months	1	2010				1.082	0.0474299	INCLUDED
Vietnam	Central Highlands	Sex Ratio at Birth	2012	Annual Population Change and Family Planning Survey	Birth Histories last 12 months	1	2011				1.043	0.0474299	INCLUDED
Vietnam	Central Highlands	Sex Ratio at Birth	2013	Annual Population Change and Family Planning Survey	Birth Histories last 12 months	1	2012				0.984	0.0474299	INCLUDED
Vietnam	Central Highlands	Sex Ratio at Birth	2014	Annual Population Change and Family Planning Survey	Birth Histories last 12 months	1	2013				1.141	0.0474299	INCLUDED
Vietnam	Central Highlands	Sex Ratio at Birth	2015	Annual Population Change and Family Planning Survey	Birth Histories last 12 months	1	2014				1.08	0.0474299	INCLUDED
Vietnam	Central Highlands	Sex Ratio at Birth	2016	Annual Population Change and Family Planning Survey	Birth Histories last 12 months	1	2015				1.042	0.0474299	INCLUDED
Vietnam	Central Highlands	Sex Ratio at Birth	2017	Annual Population Change and Family Planning Survey	Birth Histories last 12 months	1	2016				1.173	0.0474299	INCLUDED
Vietnam	Central Highlands	Sex Ratio at Birth	2018	Annual Population Change and Family Planning Survey	Birth Histories last 12 months	1	2017				1.029	0.0474299	INCLUDED
Vietnam	Central Highlands	Sex Ratio at Birth	2019	Annual Population Change and Family Planning Survey	Birth Histories last 12 months	1	2018				1.11	0.0474299	INCLUDED
Vietnam	Mekong River Delta	Sex Ratio at Birth	2006	Annual Population Change and Family Planning Survey	Birth Histories last 12 months	1	2005				1.038	0.0474299	INCLUDED
Vietnam	Mekong River Delta	Sex Ratio at Birth	2008	Annual Population Change and Family Planning Survey	Birth Histories last 12 months	1	2007				1.079	0.0474299	INCLUDED
Vietnam	Mekong River Delta	Sex Ratio at Birth	2009	Annual Population Change and Family Planning Survey	Birth Histories last 12 months	1	2008				1.028	0.0474299	INCLUDED
Vietnam	Mekong River Delta	Sex Ratio at Birth	2010	Annual Population Change and Family Planning Survey	Birth Histories last 12 months	1	2009				1.099	0.0474299	INCLUDED
Vietnam	Mekong River Delta	Sex Ratio at Birth	2011	Annual Population Change and Family Planning Survey	Birth Histories last 12 months	1	2010				1.083	0.0474299	INCLUDED
Vietnam	Mekong River Delta	Sex Ratio at Birth	2012	Annual Population Change and Family Planning Survey	Birth Histories last 12 months	1	2011				1.149	0.0474299	INCLUDED
Vietnam	Mekong River Delta	Sex Ratio at Birth	2013	Annual Population Change and Family Planning Survey	Birth Histories last 12 months	1	2012				1.115	0.0474299	INCLUDED
Vietnam	Mekong River Delta	Sex Ratio at Birth	2014	Annual Population Change and Family Planning Survey	Birth Histories last 12 months	1	2013				1.038	0.0474299	INCLUDED
Vietnam	Mekong River Delta	Sex Ratio at Birth	2015	Annual Population Change and Family Planning Survey	Birth Histories last 12 months	1	2014				1.141	0.0474299	INCLUDED
Vietnam	Mekong River Delta	Sex Ratio at Birth	2016	Annual Population Change and Family Planning Survey	Birth Histories last 12 months	1	2015				1.037	0.0474299	INCLUDED
Vietnam	Mekong River Delta	Sex Ratio at Birth	2017	Annual Population Change and Family Planning Survey	Birth Histories last 12 months	1	2016				1.029	0.0474299	INCLUDED
Vietnam	Mekong River Delta	Sex Ratio at Birth	2018	Annual Population Change and Family Planning Survey	Birth Histories last 12 months	1	2017				1.165	0.0474299	INCLUDED
Vietnam	Mekong River Delta	Sex Ratio at Birth	2019	Annual Population Change and Family Planning Survey	Birth Histories last 12 months	1	2018				1.135	0.0474299	INCLUDED
Vietnam	Northern Central area and Central coastal area	Sex Ratio at Birth	2006	Annual Population Change and Family Planning Survey	Birth Histories last 12 months	1	2005				1.047	0.0474299	INCLUDED
Vietnam	Northern Central area and Central coastal area	Sex Ratio at Birth	2008	Annual Population Change and Family Planning Survey	Birth Histories last 12 months	1	2007				1.124	0.0474299	INCLUDED
Vietnam	Northern Central area and Central coastal area	Sex Ratio at Birth	2009	Annual Population Change and Family Planning Survey	Birth Histories last 12 months	1	2008				1.082	0.0474299	INCLUDED
Vietnam	Northern Central area and Central coastal area	Sex Ratio at Birth	2010	Annual Population Change and Family Planning Survey	Birth Histories last 12 months	1	2009				1.097	0.0474299	INCLUDED
Vietnam	Northern Central area and Central coastal area	Sex Ratio at Birth	2011	Annual Population Change and Family Planning Survey	Birth Histories last 12 months	1	2010				1.143	0.0474299	INCLUDED
Vietnam	Northern Central area and Central coastal area	Sex Ratio at Birth	2012	Annual Population Change and Family Planning Survey	Birth Histories last 12 months	1	2011				1.033	0.0474299	INCLUDED
Vietnam	Northern Central area and Central coastal area	Sex Ratio at Birth	2013	Annual Population Change and Family Planning Survey	Birth Histories last 12 months	1	2012				1.121	0.0474299	INCLUDED
Vietnam	Northern Central area and Central coastal area	Sex Ratio at Birth	2014	Annual Population Change and Family Planning Survey	Birth Histories last 12 months	1	2013				1.123	0.0474299	INCLUDED
Vietnam	Northern Central area and Central coastal area	Sex Ratio at Birth	2015	Annual Population Change and Family Planning Survey	Birth Histories last 12 months	1	2014				1.055	0.0474299	INCLUDED
Vietnam	Northern Central area and Central coastal area	Sex Ratio at Birth	2016	Annual Population Change and Family Planning Survey	Birth Histories last 12 months	1	2015				1.122	0.0474299	INCLUDED
Vietnam	Northern Central area and Central coastal area	Sex Ratio at Birth	2017	Annual Population Change and Family Planning Survey	Birth Histories last 12 months	1	2016				1.152	0.0474299	INCLUDED
Vietnam	Northern Central area and Central coastal area	Sex Ratio at Birth	2018	Annual Population Change and Family Planning Survey	Birth Histories last 12 months	1	2017				1.064	0.0474299	INCLUDED
Vietnam	Northern Central area and Central coastal area	Sex Ratio at Birth	2019	Annual Population Change and Family Planning Survey	Birth Histories last 12 months	1	2018				1.138	0.0474299	INCLUDED
Vietnam	Northern midlands and mountain areas	Sex Ratio at Birth	2006	Annual Population Change and Family Planning Survey	Birth Histories last 12 months	1	2005				1.018	0.0474299	INCLUDED
Vietnam	Northern midlands and mountain areas	Sex Ratio at Birth	2008	Annual Population Change and Family Planning Survey	Birth Histories last 12 months	1	2007				1.091	0.0474299	INCLUDED
Vietnam	Northern midlands and mountain areas	Sex Ratio at Birth	2009	Annual Population Change and Family Planning Survey	Birth Histories last 12 months	1	2008				1.142	0.0474299	INCLUDED
Vietnam	Northern midlands and mountain areas	Sex Ratio at Birth	2010	Annual Population Change and Family Planning Survey	Birth Histories last 12 months	1	2009				1.085	0.0474299	INCLUDED
Vietnam	Northern midlands and mountain areas	Sex Ratio at Birth	2011	Annual Population Change and Family Planning Survey	Birth Histories last 12 months	1	2010				1.099	0.0474299	INCLUDED
Vietnam	Northern midlands and mountain areas	Sex Ratio at Birth	2012	Annual Population Change and Family Planning Survey	Birth Histories last 12 months	1	2011				1.104	0.0474299	INCLUDED
Vietnam	Northern midlands and mountain areas	Sex Ratio at Birth	2013	Annual Population Change and Family Planning Survey	Birth Histories last 12 months	1	2012				1.082	0.0474299	INCLUDED
Vietnam	Northern midlands and mountain areas	Sex Ratio at Birth	2014	Annual Population Change and Family Planning Survey	Birth Histories last 12 months	1	2013				1.124	0.0474299	INCLUDED
Vietnam	Northern midlands and mountain areas	Sex Ratio at Birth	2015	Annual Population Change and Family Planning Survey	Birth Histories last 12 months	1	2014				1.161	0.0474299	INCLUDED
Vietnam	Northern midlands and mountain areas	Sex Ratio at Birth	2016	Annual Population Change and Family Planning Survey	Birth Histories last 12 months	1	2015				1.143	0.0474299	INCLUDED
Vietnam	Northern midlands and mountain areas	Sex Ratio at Birth	2017	Annual Population Change and Family Planning Survey	Birth Histories last 12 months	1	2016				1.226	0.0474299	INCLUDED
Vietnam	Northern midlands and mountain areas	Sex Ratio at Birth	2018	Annual Population Change and Family Planning Survey	Birth Histories last 12 months	1	2017				1.178	0.0474299	INCLUDED
Vietnam	Northern midlands and mountain areas	Sex Ratio at Birth	2019	Annual Population Change and Family Planning Survey	Birth Histories last 12 months	1	2018				1.166	0.0474299	INCLUDED
Vietnam	Red River Delta	Sex Ratio at Birth	2006	Annual Population Change and Family Planning Survey	Birth Histories last 12 months	1	2005				1.093	0.0474299	INCLUDED
Vietnam	Red River Delta	Sex Ratio at Birth	2008	Annual Population Change and Family Planning Survey	Birth Histories last 12 months	1	2007				1.108	0.0474299	INCLUDED
Vietnam	Red River Delta	Sex Ratio at Birth	2009	Annual Population Change and Family Planning Survey	Birth Histories last 12 months	1	2008				1.19	0.0474299	INCLUDED
Vietnam	Red River Delta	Sex Ratio at Birth	2010	Annual Population Change and Family Planning Survey	Birth Histories last 12 months	1	2009				1.153	0.0474299	INCLUDED
Vietnam	Red River Delta	Sex Ratio at Birth	2011	Annual Population Change and Family Planning Survey	Birth Histories last 12 months	1	2010				1.162	0.0474299	INCLUDED
Vietnam	Red River Delta	Sex Ratio at Birth	2012	Annual Population Change and Family Planning Survey	Birth Histories last 12 months	1	2011				1.224	0.0474299	INCLUDED
Vietnam	Red River Delta	Sex Ratio at Birth	2013	Annual Population Change and Family Planning Survey	Birth Histories last 12 months	1	2012				1.209	0.0474299	INCLUDED
Vietnam	Red River Delta	Sex Ratio at Birth	2014	Annual Population Change and Family Planning Survey	Birth Histories last 12 months	1	2013				1.246	0.0474299	INCLUDED
Vietnam	Red River Delta	Sex Ratio at Birth	2015	Annual Population Change and Family Planning Survey	Birth Histories last 12 months	1	2014				1.18	0.0474299	INCLUDED
Vietnam	Red River Delta	Sex Ratio at Birth	2016	Annual Population Change and Family Planning Survey	Birth Histories last 12 months	1	2015				1.207	0.0474299	INCLUDED
Vietnam	Red River Delta	Sex Ratio at Birth	2017	Annual Population Change and Family Planning Survey	Birth Histories last 12 months	1	2016				1.137	0.0474299	INCLUDED
Vietnam	Red River Delta	Sex Ratio at Birth	2018	Annual Population Change and Family Planning Survey	Birth Histories last 12 months	1	2017				1.162	0.0474299	INCLUDED
Vietnam	Red River Delta	Sex Ratio at Birth	2019	Annual Population Change and Family Planning Survey	Birth Histories last 12 months	1	2018				1.086	0.0474299	INCLUDED
Vietnam	South East	Sex Ratio at Birth	2006	Annual Population Change and Family Planning Survey	Birth Histories last 12 months	1	2005				1.068	0.0474299	INCLUDED
Vietnam	South East	Sex Ratio at Birth	2008	Annual Population Change and Family Planning Survey	Birth Histories last 12 months	1	2007				1.175	0.0474299	INCLUDED
Vietnam	South East	Sex Ratio at Birth	2009	Annual Population Change and Family Planning Survey	Birth Histories last 12 months	1	2008				1.168	0.0474299	INCLUDED
Vietnam	South East	Sex Ratio at Birth	2010	Annual Population Change and Family Planning Survey	Birth Histories last 12 months	1	2009				1.099	0.0474299	INCLUDED
Vietnam	South East	Sex Ratio at Birth	2011	Annual Population Change and Family Planning Survey	Birth Histories last 12 months	1	2010				1.059	0.0474299	INCLUDED
Vietnam	South East	Sex Ratio at Birth	2012	Annual Population Change and Family Planning Survey	Birth Histories last 12 months	1	2011				1.088	0.0474299	INCLUDED
Vietnam	South East	Sex Ratio at Birth	2013	Annual Population Change and Family Planning Survey	Birth Histories last 12 months	1	2012				1.119	0.0474299	INCLUDED
Vietnam	South East	Sex Ratio at Birth	2014	Annual Population Change and Family Planning Survey	Birth Histories last 12 months	1	2013				1.142	0.0474299	INCLUDED
Vietnam	South East	Sex Ratio at Birth	2015	Annual Population Change and Family Planning Survey	Birth Histories last 12 months	1	2014				1.089	0.0474299	INCLUDED
Vietnam	South East	Sex Ratio at Birth	2016	Annual Population Change and Family Planning Survey	Birth Histories last 12 months	1	2015				1.142	0.0474299	INCLUDED
Vietnam	South East	Sex Ratio at Birth	2017	Annual Population Change and Family Planning Survey	Birth Histories last 12 months	1	2016				1.031	0.0474299	INCLUDED
Vietnam	South East	Sex Ratio at Birth	2018	Annual Population Change and Family Planning Survey	Birth Histories last 12 months	1	2017				1.09	0.0474299	INCLUDED
Vietnam	South East	Sex Ratio at Birth	2019	Annual Population Change and Family Planning Survey	Birth Histories last 12 months	1	2018				1.28	0.0474299	INCLUDED
Vietnam	Central Highlands	Sex Ratio at Birth	2007	Surveys of Birth	Full Birth Histories	4	1972	60.4143	78.1466	6	0.77309	1.10236	EXCLUDED
Vietnam	Central Highlands	Sex Ratio at Birth	2007	Surveys of Birth	Full Birth Histories	5	1976.5	6559.3	5730.68	304	1.14459	0.132526	EXCLUDED
Vietnam	Central Highlands	Sex Ratio at Birth	2007	Surveys of Birth	Full Birth Histories	2	1980	15105.8	13369.9	715	1.12984	0.0748358	EXCLUDED
Vietnam	Central Highlands	Sex Ratio at Birth	2007	Surveys of Birth	Full Birth Histories	1	1981.5	11301.1	10881.1	540	1.03859	0.0993068	EXCLUDED
Vietnam	Central Highlands	Sex Ratio at Birth	2007	Surveys of Birth	Full Birth Histories	1	1982.5	17424.4	14242.5	784	1.22341	0.0802321	INCLUDED
Vietnam	Central Highlands	Sex Ratio at Birth	2007	Surveys of Birth	Full Birth Histories	1	1983.5	20929.4	20117.1	1033	1.04038	0.0668865	INCLUDED
Vietnam	Central Highlands	Sex Ratio at Birth	2007	Surveys of Birth	Full Birth Histories	1	1984.5	25264	23014.6	1241	1.09774	0.0664066	INCLUDED
Vietnam	Central Highlands	Sex Ratio at Birth	2007	Surveys of Birth	Full Birth Histories	1	1985.5	31378.9	28007.3	1476	1.12038	0.0670929	INCLUDED
Vietnam	Central Highlands	Sex Ratio at Birth	2007	Surveys of Birth	Full Birth Histories	1	1986.5	34048.5	29488.2	1601	1.15465	0.0578061	INCLUDED
Vietnam	Central Highlands	Sex Ratio at Birth	2007	Surveys of Birth	Full Birth Histories	1	1987.5	38740.6	31499.6	1789	1.22988	0.0514874	INCLUDED
Vietnam	Central Highlands	Sex Ratio at Birth	2007	Surveys of Birth	Full Birth Histories	1	1988.5	43992.9	42237.4	2135	1.04156	0.0540495	INCLUDED
Vietnam	Central Highlands	Sex Ratio at Birth	2007	Surveys of Birth	Full Birth Histories	1	1989.5	45301.7	44013.6	2265	1.02926	0.0502863	INCLUDED
Vietnam	Central Highlands	Sex Ratio at Birth	2007	Surveys of Birth	Full Birth Histories	1	1990.5	54589.4	53727.7	2711	1.01604	0.047559	INCLUDED
Vietnam	Central Highlands	Sex Ratio at Birth	2007	Surveys of Birth	Full Birth Histories	1	1991.5	53702.2	46318.9	2504	1.1594	0.0483813	INCLUDED
Vietnam	Central Highlands	Sex Ratio at Birth	2007	Surveys of Birth	Full Birth Histories	1	1992.5	53717	54702	2692	0.981995	0.0449568	INCLUDED
Vietnam	Central Highlands	Sex Ratio at Birth	2007	Surveys of Birth	Full Birth Histories	1	1993.5	57161.1	55523	2868	1.0295	0.0452527	INCLUDED
Vietnam	Central Highlands	Sex Ratio at Birth	2007	Surveys of Birth	Full Birth Histories	1	1994.5	60772	54621.8	2875	1.1126	0.039999	INCLUDED
Vietnam	Central Highlands	Sex Ratio at Birth	2007	Surveys of Birth	Full Birth Histories	1	1995.5	58054.7	58922.5	2938	0.985271	0.0339874	INCLUDED
Vietnam	Central Highlands	Sex Ratio at Birth	2007	Surveys of Birth	Full Birth Histories	1	1996.5	54864.2	52386.7	2753	1.04729	0.039221	INCLUDED
Vietnam	Central Highlands	Sex Ratio at Birth	2007	Surveys of Birth	Full Birth Histories	1	1997.5	53621.4	47698.8	2587	1.12417	0.0383419	INCLUDED
Vietnam	Central Highlands	Sex Ratio at Birth	2007	Surveys of Birth	Full Birth Histories	1	1998.5	48926.6	46295.3	2444	1.05684	0.0426837	INCLUDED
Vietnam	Central Highlands	Sex Ratio at Birth	2007	Surveys of Birth	Full Birth Histories	1	1999.5	48921.5	46638.1	2433	1.04896	0.05327	INCLUDED
Vietnam	Central Highlands	Sex Ratio at Birth	2007	Surveys of Birth	Full Birth Histories	1	2000.5	52955.3	52157.2	2704	1.0153	0.0429386	INCLUDED
Vietnam	Central Highlands	Sex Ratio at Birth	2007	Surveys of Birth	Full Birth Histories	1	2001.5	47311.7	47269.5	2365	1.00089	0.0468392	INCLUDED
Vietnam	Central Highlands	Sex Ratio at Birth	2007	Surveys of Birth	Full Birth Histories	1	2002.5	41968.3	40633.7	2177	1.03285	0.0522629	INCLUDED
Vietnam	Central Highlands	Sex Ratio at Birth	2007	Surveys of Birth	Full Birth Histories	1	2003.5	46976	41149.2	2280	1.1416	0.0476066	INCLUDED
Vietnam	Central Highlands	Sex Ratio at Birth	2007	Surveys of Birth	Full Birth Histories	1	2004.5	43642.9	42080.7	2258	1.03712	0.0527414	INCLUDED
Vietnam	Central Highlands	Sex Ratio at Birth	2007	Surveys of Birth	Full Birth Histories	1	2005.5	42977.8	40978.4	2209	1.04879	0.0449676	INCLUDED
Vietnam	Central Highlands	Sex Ratio at Birth	2007	Surveys of Birth	Full Birth Histories	1	2006.5	42590.6	37016.9	2074	1.15057	0.0479981	INCLUDED
Vietnam	Central Highlands	Sex Ratio at Birth	2007	Surveys of Birth	Full Birth Histories	1	2007.5	11515	9395.04	535	1.22565	0.0924086	INCLUDED
Vietnam	Mekong River Delta	Sex Ratio at Birth	2007	Surveys of Birth	Full Birth Histories	2	1971	430.547	93.8983	9	4.58525	0.114203	EXCLUDED
Vietnam	Mekong River Delta	Sex Ratio at Birth	2007	Surveys of Birth	Full Birth Histories	5	1974.5	13673.6	12376.8	486	1.10478	0.105035	EXCLUDED
Vietnam	Mekong River Delta	Sex Ratio at Birth	2007	Surveys of Birth	Full Birth Histories	1	1977.5	13343.7	11892.5	459	1.12203	0.0991368	EXCLUDED
Vietnam	Mekong River Delta	Sex Ratio at Birth	2007	Surveys of Birth	Full Birth Histories	1	1978.5	26516.5	19763.8	891	1.34167	0.0736089	EXCLUDED
Vietnam	Mekong River Delta	Sex Ratio at Birth	2007	Surveys of Birth	Full Birth Histories	1	1979.5	33395.8	30351	1230	1.10032	0.0576338	EXCLUDED
Vietnam	Mekong River Delta	Sex Ratio at Birth	2007	Surveys of Birth	Full Birth Histories	1	1980.5	53434.4	49424.7	1987	1.08113	0.0497224	EXCLUDED
Vietnam	Mekong River Delta	Sex Ratio at Birth	2007	Surveys of Birth	Full Birth Histories	1	1981.5	57013.1	52158	2114	1.09309	0.0560695	EXCLUDED
Vietnam	Mekong River Delta	Sex Ratio at Birth	2007	Surveys of Birth	Full Birth Histories	1	1982.5	80467.6	70043	2898	1.14883	0.0457235	INCLUDED
Vietnam	Mekong River Delta	Sex Ratio at Birth	2007	Surveys of Birth	Full Birth Histories	1	1983.5	90331.6	79247.1	3303	1.13987	0.0358271	INCLUDED
Vietnam	Mekong River Delta	Sex Ratio at Birth	2007	Surveys of Birth	Full Birth Histories	1	1984.5	105577	90486.1	3792	1.16678	0.0375778	INCLUDED
Vietnam	Mekong River Delta	Sex Ratio at Birth	2007	Surveys of Birth	Full Birth Histories	1	1985.5	122517	116230	4541	1.05409	0.033699	INCLUDED
Vietnam	Mekong River Delta	Sex Ratio at Birth	2007	Surveys of Birth	Full Birth Histories	1	1986.5	117669	110032	4301	1.06941	0.0344209	INCLUDED
Vietnam	Mekong River Delta	Sex Ratio at Birth	2007	Surveys of Birth	Full Birth Histories	1	1987.5	132323	127586	4972	1.03713	0.0387531	INCLUDED
Vietnam	Mekong River Delta	Sex Ratio at Birth	2007	Surveys of Birth	Full Birth Histories	1	1988.5	141615	141035	5381	1.00411	0.0340357	INCLUDED
Vietnam	Mekong River Delta	Sex Ratio at Birth	2007	Surveys of Birth	Full Birth Histories	1	1989.5	145769	147625	5631	0.987427	0.0336275	INCLUDED
Vietnam	Mekong River Delta	Sex Ratio at Birth	2007	Surveys of Birth	Full Birth Histories	1	1990.5	180959	161791	6561	1.11848	0.0287628	INCLUDED
Vietnam	Mekong River Delta	Sex Ratio at Birth	2007	Surveys of Birth	Full Birth Histories	1	1991.5	146113	137005	5444	1.06648	0.0320651	INCLUDED
Vietnam	Mekong River Delta	Sex Ratio at Birth	2007	Surveys of Birth	Full Birth Histories	1	1992.5	155067	149012	5805	1.04064	0.0314608	INCLUDED
Vietnam	Mekong River Delta	Sex Ratio at Birth	2007	Surveys of Birth	Full Birth Histories	1	1993.5	156561	144953	5801	1.08008	0.0325806	INCLUDED
Vietnam	Mekong River Delta	Sex Ratio at Birth	2007	Surveys of Birth	Full Birth Histories	1	1994.5	145865	131934	5294	1.10559	0.022606	INCLUDED
Vietnam	Mekong River Delta	Sex Ratio at Birth	2007	Surveys of Birth	Full Birth Histories	1	1995.5	144723	139811	5445	1.03513	0.031146	INCLUDED
Vietnam	Mekong River Delta	Sex Ratio at Birth	2007	Surveys of Birth	Full Birth Histories	1	1996.5	140236	129853	5105	1.07996	0.0329325	INCLUDED
Vietnam	Mekong River Delta	Sex Ratio at Birth	2007	Surveys of Birth	Full Birth Histories	1	1997.5	139703	126902	5075	1.10088	0.0273486	INCLUDED
Vietnam	Mekong River Delta	Sex Ratio at Birth	2007	Surveys of Birth	Full Birth Histories	1	1998.5	114424	104670	4141	1.09319	0.0285504	INCLUDED
Vietnam	Mekong River Delta	Sex Ratio at Birth	2007	Surveys of Birth	Full Birth Histories	1	1999.5	118097	116784	4543	1.01124	0.0302236	INCLUDED
Vietnam	Mekong River Delta	Sex Ratio at Birth	2007	Surveys of Birth	Full Birth Histories	1	2000.5	152631	142601	5673	1.07033	0.0262175	INCLUDED
Vietnam	Mekong River Delta	Sex Ratio at Birth	2007	Surveys of Birth	Full Birth Histories	1	2001.5	125642	118618	4780	1.05921	0.0361218	INCLUDED
Vietnam	Mekong River Delta	Sex Ratio at Birth	2007	Surveys of Birth	Full Birth Histories	1	2002.5	127428	114319	4698	1.11467	0.0317749	INCLUDED
Vietnam	Mekong River Delta	Sex Ratio at Birth	2007	Surveys of Birth	Full Birth Histories	1	2003.5	136502	135215	5289	1.00952	0.0341392	INCLUDED
Vietnam	Mekong River Delta	Sex Ratio at Birth	2007	Surveys of Birth	Full Birth Histories	1	2004.5	130158	120152	4893	1.08327	0.0301687	INCLUDED
Vietnam	Mekong River Delta	Sex Ratio at Birth	2007	Surveys of Birth	Full Birth Histories	1	2005.5	118733	114204	4531	1.03966	0.0341952	INCLUDED
Vietnam	Mekong River Delta	Sex Ratio at Birth	2007	Surveys of Birth	Full Birth Histories	1	2006.5	137184	125952	5063	1.08917	0.030149	INCLUDED
Vietnam	Mekong River Delta	Sex Ratio at Birth	2007	Surveys of Birth	Full Birth Histories	1	2007.5	27979.4	26303	1034	1.06374	0.0643621	INCLUDED
Vietnam	Northern Central area and Central coastal area	Sex Ratio at Birth	2007	Surveys of Birth	Full Birth Histories	3	1971.5	544.092	130.633	11	4.16504	0.649366	EXCLUDED
Vietnam	Northern Central area and Central coastal area	Sex Ratio at Birth	2007	Surveys of Birth	Full Birth Histories	5	1975.5	14545	9311.92	492	1.56197	0.11522	EXCLUDED
Vietnam	Northern Central area and Central coastal area	Sex Ratio at Birth	2007	Surveys of Birth	Full Birth Histories	2	1979	39853.8	34278.4	1416	1.16265	0.0745219	EXCLUDED
Vietnam	Northern Central area and Central coastal area	Sex Ratio at Birth	2007	Surveys of Birth	Full Birth Histories	1	1980.5	40654.7	34688.5	1369	1.17199	0.0647684	EXCLUDED
Vietnam	Northern Central area and Central coastal area	Sex Ratio at Birth	2007	Surveys of Birth	Full Birth Histories	1	1981.5	47732	38303.9	1602	1.24614	0.0675501	EXCLUDED
Vietnam	Northern Central area and Central coastal area	Sex Ratio at Birth	2007	Surveys of Birth	Full Birth Histories	1	1982.5	80459.2	71220.4	2558	1.12972	0.0524408	INCLUDED
Vietnam	Northern Central area and Central coastal area	Sex Ratio at Birth	2007	Surveys of Birth	Full Birth Histories	1	1983.5	96037.6	79625	3137	1.20612	0.0448298	INCLUDED
Vietnam	Northern Central area and Central coastal area	Sex Ratio at Birth	2007	Surveys of Birth	Full Birth Histories	1	1984.5	119368	99572.1	3825	1.19881	0.0482613	INCLUDED
Vietnam	Northern Central area and Central coastal area	Sex Ratio at Birth	2007	Surveys of Birth	Full Birth Histories	1	1985.5	145691	134548	4800	1.08282	0.0345303	INCLUDED
Vietnam	Northern Central area and Central coastal area	Sex Ratio at Birth	2007	Surveys of Birth	Full Birth Histories	1	1986.5	139710	118439	4467	1.1796	0.0418472	INCLUDED
Vietnam	Northern Central area and Central coastal area	Sex Ratio at Birth	2007	Surveys of Birth	Full Birth Histories	1	1987.5	164545	150567	5535	1.09284	0.0356882	INCLUDED
Vietnam	Northern Central area and Central coastal area	Sex Ratio at Birth	2007	Surveys of Birth	Full Birth Histories	1	1988.5	172002	163533	5954	1.05179	0.0317644	INCLUDED
Vietnam	Northern Central area and Central coastal area	Sex Ratio at Birth	2007	Surveys of Birth	Full Birth Histories	1	1989.5	182910	181876	6432	1.00568	0.026822	INCLUDED
Vietnam	Northern Central area and Central coastal area	Sex Ratio at Birth	2007	Surveys of Birth	Full Birth Histories	1	1990.5	235020	213173	7849	1.10248	0.031963	INCLUDED
Vietnam	Northern Central area and Central coastal area	Sex Ratio at Birth	2007	Surveys of Birth	Full Birth Histories	1	1991.5	224038	197386	7484	1.13502	0.0278125	INCLUDED
Vietnam	Northern Central area and Central coastal area	Sex Ratio at Birth	2007	Surveys of Birth	Full Birth Histories	1	1992.5	224634	210562	7817	1.06683	0.0276757	INCLUDED
Vietnam	Northern Central area and Central coastal area	Sex Ratio at Birth	2007	Surveys of Birth	Full Birth Histories	1	1993.5	236229	217868	7956	1.08428	0.0307263	INCLUDED
Vietnam	Northern Central area and Central coastal area	Sex Ratio at Birth	2007	Surveys of Birth	Full Birth Histories	1	1994.5	211613	192648	7435	1.09844	0.0277095	INCLUDED
Vietnam	Northern Central area and Central coastal area	Sex Ratio at Birth	2007	Surveys of Birth	Full Birth Histories	1	1995.5	211215	192579	7490	1.09677	0.0333555	INCLUDED
Vietnam	Northern Central area and Central coastal area	Sex Ratio at Birth	2007	Surveys of Birth	Full Birth Histories	1	1996.5	186543	170552	6595	1.09376	0.0326027	INCLUDED
Vietnam	Northern Central area and Central coastal area	Sex Ratio at Birth	2007	Surveys of Birth	Full Birth Histories	1	1997.5	176837	166777	6547	1.06032	0.0302336	INCLUDED
Vietnam	Northern Central area and Central coastal area	Sex Ratio at Birth	2007	Surveys of Birth	Full Birth Histories	1	1998.5	157170	140118	5504	1.1217	0.0418884	INCLUDED
Vietnam	Northern Central area and Central coastal area	Sex Ratio at Birth	2007	Surveys of Birth	Full Birth Histories	1	1999.5	143206	143329	5449	0.999142	0.0350697	INCLUDED
Vietnam	Northern Central area and Central coastal area	Sex Ratio at Birth	2007	Surveys of Birth	Full Birth Histories	1	2000.5	157841	139804	5796	1.12902	0.0330737	INCLUDED
Vietnam	Northern Central area and Central coastal area	Sex Ratio at Birth	2007	Surveys of Birth	Full Birth Histories	1	2001.5	146658	137464	5394	1.06689	0.0312114	INCLUDED
Vietnam	Northern Central area and Central coastal area	Sex Ratio at Birth	2007	Surveys of Birth	Full Birth Histories	1	2002.5	144453	129802	5153	1.11287	0.0406779	INCLUDED
Vietnam	Northern Central area and Central coastal area	Sex Ratio at Birth	2007	Surveys of Birth	Full Birth Histories	1	2003.5	148108	137606	5582	1.07632	0.0343268	INCLUDED
Vietnam	Northern Central area and Central coastal area	Sex Ratio at Birth	2007	Surveys of Birth	Full Birth Histories	1	2004.5	145184	139301	5473	1.04224	0.0332623	INCLUDED
Vietnam	Northern Central area and Central coastal area	Sex Ratio at Birth	2007	Surveys of Birth	Full Birth Histories	1	2005.5	143606	129750	5176	1.10679	0.038799	INCLUDED
Vietnam	Northern Central area and Central coastal area	Sex Ratio at Birth	2007	Surveys of Birth	Full Birth Histories	1	2006.5	139635	126610	5062	1.10287	0.0319314	INCLUDED
Vietnam	Northern Central area and Central coastal area	Sex Ratio at Birth	2007	Surveys of Birth	Full Birth Histories	1	2007.5	30956.9	27631	1070	1.12037	0.0768341	INCLUDED
Vietnam	Northern midlands and mountain areas	Sex Ratio at Birth	2007	Surveys of Birth	Full Birth Histories	2	1971	55.2156	223.298	9	0.247274	0.150303	EXCLUDED
Vietnam	Northern midlands and mountain areas	Sex Ratio at Birth	2007	Surveys of Birth	Full Birth Histories	5	1974.5	5613.21	3887.07	264	1.44407	0.129425	EXCLUDED
Vietnam	Northern midlands and mountain areas	Sex Ratio at Birth	2007	Surveys of Birth	Full Birth Histories	2	1978	18807.6	13693	905	1.37351	0.0878496	EXCLUDED
Vietnam	Northern midlands and mountain areas	Sex Ratio at Birth	2007	Surveys of Birth	Full Birth Histories	1	1979.5	18724.6	14447.1	945	1.29608	0.0837362	EXCLUDED
Vietnam	Northern midlands and mountain areas	Sex Ratio at Birth	2007	Surveys of Birth	Full Birth Histories	1	1980.5	30441.2	26434.5	1611	1.15157	0.0586348	EXCLUDED
Vietnam	Northern midlands and mountain areas	Sex Ratio at Birth	2007	Surveys of Birth	Full Birth Histories	1	1981.5	40717.9	32574.9	2102	1.24998	0.0479108	EXCLUDED
Vietnam	Northern midlands and mountain areas	Sex Ratio at Birth	2007	Surveys of Birth	Full Birth Histories	1	1982.5	61247.7	56462.9	3358	1.08474	0.0395094	INCLUDED
Vietnam	Northern midlands and mountain areas	Sex Ratio at Birth	2007	Surveys of Birth	Full Birth Histories	1	1983.5	77857.4	67708.2	4072	1.1499	0.0449112	INCLUDED
Vietnam	Northern midlands and mountain areas	Sex Ratio at Birth	2007	Surveys of Birth	Full Birth Histories	1	1984.5	93622.8	84359.4	5199	1.10981	0.0345224	INCLUDED
Vietnam	Northern midlands and mountain areas	Sex Ratio at Birth	2007	Surveys of Birth	Full Birth Histories	1	1985.5	104848	96546.6	5729	1.08599	0.0376925	INCLUDED
Vietnam	Northern midlands and mountain areas	Sex Ratio at Birth	2007	Surveys of Birth	Full Birth Histories	1	1986.5	118848	107804	6524	1.10244	0.0266974	INCLUDED
Vietnam	Northern midlands and mountain areas	Sex Ratio at Birth	2007	Surveys of Birth	Full Birth Histories	1	1987.5	132024	118377	7169	1.11529	0.0309334	INCLUDED
Vietnam	Northern midlands and mountain areas	Sex Ratio at Birth	2007	Surveys of Birth	Full Birth Histories	1	1988.5	128230	127000	7407	1.00968	0.0328956	INCLUDED
Vietnam	Northern midlands and mountain areas	Sex Ratio at Birth	2007	Surveys of Birth	Full Birth Histories	1	1989.5	146022	132865	8080	1.09903	0.0217977	INCLUDED
Vietnam	Northern midlands and mountain areas	Sex Ratio at Birth	2007	Surveys of Birth	Full Birth Histories	1	1990.5	160159	157532	9219	1.01668	0.0255312	INCLUDED
Vietnam	Northern midlands and mountain areas	Sex Ratio at Birth	2007	Surveys of Birth	Full Birth Histories	1	1991.5	145757	136046	8134	1.07138	0.0276855	INCLUDED
Vietnam	Northern midlands and mountain areas	Sex Ratio at Birth	2007	Surveys of Birth	Full Birth Histories	1	1992.5	143772	139112	8298	1.03349	0.0286332	INCLUDED
Vietnam	Northern midlands and mountain areas	Sex Ratio at Birth	2007	Surveys of Birth	Full Birth Histories	1	1993.5	144222	138808	8219	1.039	0.0258026	INCLUDED
Vietnam	Northern midlands and mountain areas	Sex Ratio at Birth	2007	Surveys of Birth	Full Birth Histories	1	1994.5	135889	127080	7692	1.06932	0.0312687	INCLUDED
Vietnam	Northern midlands and mountain areas	Sex Ratio at Birth	2007	Surveys of Birth	Full Birth Histories	1	1995.5	127522	119536	7448	1.06681	0.0253957	INCLUDED
Vietnam	Northern midlands and mountain areas	Sex Ratio at Birth	2007	Surveys of Birth	Full Birth Histories	1	1996.5	110495	111633	6585	0.989807	0.0349089	INCLUDED
Vietnam	Northern midlands and mountain areas	Sex Ratio at Birth	2007	Surveys of Birth	Full Birth Histories	1	1997.5	113038	102995	6423	1.09751	0.0292135	INCLUDED
Vietnam	Northern midlands and mountain areas	Sex Ratio at Birth	2007	Surveys of Birth	Full Birth Histories	1	1998.5	106987	98538.8	6099	1.08574	0.0322581	INCLUDED
Vietnam	Northern midlands and mountain areas	Sex Ratio at Birth	2007	Surveys of Birth	Full Birth Histories	1	1999.5	99432.7	94461.8	5801	1.05262	0.0336897	INCLUDED
Vietnam	Northern midlands and mountain areas	Sex Ratio at Birth	2007	Surveys of Birth	Full Birth Histories	1	2000.5	108493	109531	6580	0.990524	0.0235011	INCLUDED
Vietnam	Northern midlands and mountain areas	Sex Ratio at Birth	2007	Surveys of Birth	Full Birth Histories	1	2001.5	103689	97400.6	6034	1.06456	0.0306305	INCLUDED
Vietnam	Northern midlands and mountain areas	Sex Ratio at Birth	2007	Surveys of Birth	Full Birth Histories	1	2002.5	98423.7	91939.9	5739	1.07052	0.0302703	INCLUDED
Vietnam	Northern midlands and mountain areas	Sex Ratio at Birth	2007	Surveys of Birth	Full Birth Histories	1	2003.5	113148	105030	6784	1.07729	0.0273021	INCLUDED
Vietnam	Northern midlands and mountain areas	Sex Ratio at Birth	2007	Surveys of Birth	Full Birth Histories	1	2004.5	108020	97682.5	6283	1.10582	0.0286744	INCLUDED
Vietnam	Northern midlands and mountain areas	Sex Ratio at Birth	2007	Surveys of Birth	Full Birth Histories	1	2005.5	110366	100027	6406	1.10336	0.0337337	INCLUDED
Vietnam	Northern midlands and mountain areas	Sex Ratio at Birth	2007	Surveys of Birth	Full Birth Histories	1	2006.5	112478	98663.1	6434	1.14002	0.0319874	INCLUDED
Vietnam	Northern midlands and mountain areas	Sex Ratio at Birth	2007	Surveys of Birth	Full Birth Histories	1	2007.5	23929.5	22051.6	1397	1.08516	0.0653362	INCLUDED
Vietnam	Red River Delta	Sex Ratio at Birth	2007	Surveys of Birth	Full Birth Histories	2	1972	599.711	110.018	8	5.45104	0.103483	EXCLUDED
Vietnam	Red River Delta	Sex Ratio at Birth	2007	Surveys of Birth	Full Birth Histories	5	1975.5	11788.9	7475.48	251	1.57701	0.156071	EXCLUDED
Vietnam	Red River Delta	Sex Ratio at Birth	2007	Surveys of Birth	Full Birth Histories	2	1979	32018.8	25721.2	767	1.24484	0.0795743	EXCLUDED
Vietnam	Red River Delta	Sex Ratio at Birth	2007	Surveys of Birth	Full Birth Histories	1	1980.5	34806.8	30966.9	907	1.124	0.072562	EXCLUDED
Vietnam	Red River Delta	Sex Ratio at Birth	2007	Surveys of Birth	Full Birth Histories	1	1981.5	42636.8	41312.6	1151	1.03205	0.0771364	EXCLUDED
Vietnam	Red River Delta	Sex Ratio at Birth	2007	Surveys of Birth	Full Birth Histories	1	1982.5	79879	66313.9	2008	1.20456	0.0523697	INCLUDED
Vietnam	Red River Delta	Sex Ratio at Birth	2007	Surveys of Birth	Full Birth Histories	1	1983.5	100610	84842.6	2583	1.18585	0.0492839	INCLUDED
Vietnam	Red River Delta	Sex Ratio at Birth	2007	Surveys of Birth	Full Birth Histories	1	1984.5	108402	102164	2988	1.06106	0.0350324	INCLUDED
Vietnam	Red River Delta	Sex Ratio at Birth	2007	Surveys of Birth	Full Birth Histories	1	1985.5	129777	119584	3514	1.08524	0.0333665	INCLUDED
Vietnam	Red River Delta	Sex Ratio at Birth	2007	Surveys of Birth	Full Birth Histories	1	1986.5	131944	117867	3556	1.11943	0.0395511	INCLUDED
Vietnam	Red River Delta	Sex Ratio at Birth	2007	Surveys of Birth	Full Birth Histories	1	1987.5	146791	137082	4104	1.07082	0.0367523	INCLUDED
Vietnam	Red River Delta	Sex Ratio at Birth	2007	Surveys of Birth	Full Birth Histories	1	1988.5	142848	132490	3925	1.07818	0.0397755	INCLUDED
Vietnam	Red River Delta	Sex Ratio at Birth	2007	Surveys of Birth	Full Birth Histories	1	1989.5	161651	146836	4490	1.1009	0.0356353	INCLUDED
Vietnam	Red River Delta	Sex Ratio at Birth	2007	Surveys of Birth	Full Birth Histories	1	1990.5	181722	168566	5080	1.07805	0.0366009	INCLUDED
Vietnam	Red River Delta	Sex Ratio at Birth	2007	Surveys of Birth	Full Birth Histories	1	1991.5	176222	151135	4777	1.16599	0.0332356	INCLUDED
Vietnam	Red River Delta	Sex Ratio at Birth	2007	Surveys of Birth	Full Birth Histories	1	1992.5	154850	151772	4409	1.02028	0.0399003	INCLUDED
Vietnam	Red River Delta	Sex Ratio at Birth	2007	Surveys of Birth	Full Birth Histories	1	1993.5	167109	155496	4635	1.07468	0.0386953	INCLUDED
Vietnam	Red River Delta	Sex Ratio at Birth	2007	Surveys of Birth	Full Birth Histories	1	1994.5	141954	137215	4037	1.03453	0.0299687	INCLUDED
Vietnam	Red River Delta	Sex Ratio at Birth	2007	Surveys of Birth	Full Birth Histories	1	1995.5	144476	126151	3891	1.14526	0.037861	INCLUDED
Vietnam	Red River Delta	Sex Ratio at Birth	2007	Surveys of Birth	Full Birth Histories	1	1996.5	133265	122920	3686	1.08416	0.0415215	INCLUDED
Vietnam	Red River Delta	Sex Ratio at Birth	2007	Surveys of Birth	Full Birth Histories	1	1997.5	119713	110021	3350	1.08809	0.038153	INCLUDED
Vietnam	Red River Delta	Sex Ratio at Birth	2007	Surveys of Birth	Full Birth Histories	1	1998.5	121556	109786	3296	1.10721	0.0420032	INCLUDED
Vietnam	Red River Delta	Sex Ratio at Birth	2007	Surveys of Birth	Full Birth Histories	1	1999.5	117800	105644	3186	1.11506	0.0446114	INCLUDED
Vietnam	Red River Delta	Sex Ratio at Birth	2007	Surveys of Birth	Full Birth Histories	1	2000.5	122082	118007	3395	1.03454	0.0472899	INCLUDED
Vietnam	Red River Delta	Sex Ratio at Birth	2007	Surveys of Birth	Full Birth Histories	1	2001.5	110218	105438	3158	1.04534	0.0406619	INCLUDED
Vietnam	Red River Delta	Sex Ratio at Birth	2007	Surveys of Birth	Full Birth Histories	1	2002.5	107997	97823.9	3038	1.10399	0.0443902	INCLUDED
Vietnam	Red River Delta	Sex Ratio at Birth	2007	Surveys of Birth	Full Birth Histories	1	2003.5	136036	126556	3753	1.07491	0.0427493	INCLUDED
Vietnam	Red River Delta	Sex Ratio at Birth	2007	Surveys of Birth	Full Birth Histories	1	2004.5	117638	112909	3287	1.04189	0.0376714	INCLUDED
Vietnam	Red River Delta	Sex Ratio at Birth	2007	Surveys of Birth	Full Birth Histories	1	2005.5	121270	110383	3336	1.09864	0.0448198	INCLUDED
Vietnam	Red River Delta	Sex Ratio at Birth	2007	Surveys of Birth	Full Birth Histories	1	2006.5	128208	117941	3559	1.08705	0.0368143	INCLUDED
Vietnam	Red River Delta	Sex Ratio at Birth	2007	Surveys of Birth	Full Birth Histories	1	2007.5	28058.1	25176.4	770	1.11446	0.0787222	INCLUDED
Vietnam	South East	Sex Ratio at Birth	2007	Surveys of Birth	Full Birth Histories	1	1970.5	123.221	29.9778	2	4.11042	0.202515	EXCLUDED
Vietnam	South East	Sex Ratio at Birth	2007	Surveys of Birth	Full Birth Histories	5	1973.5	3437.53	2361.89	76	1.45541	0.293775	EXCLUDED
Vietnam	South East	Sex Ratio at Birth	2007	Surveys of Birth	Full Birth Histories	4	1978	42686.9	34104.4	1049	1.25165	0.0966054	EXCLUDED
Vietnam	South East	Sex Ratio at Birth	2007	Surveys of Birth	Full Birth Histories	1	1980.5	24044.1	22496.5	701	1.06879	0.0898309	EXCLUDED
Vietnam	South East	Sex Ratio at Birth	2007	Surveys of Birth	Full Birth Histories	1	1981.5	30633.7	24701.8	826	1.24014	0.0967599	EXCLUDED
Vietnam	South East	Sex Ratio at Birth	2007	Surveys of Birth	Full Birth Histories	1	1982.5	46035.5	38076.7	1255	1.20902	0.0786494	INCLUDED
Vietnam	South East	Sex Ratio at Birth	2007	Surveys of Birth	Full Birth Histories	1	1983.5	49843.4	50781.4	1447	0.981528	0.061265	INCLUDED
Vietnam	South East	Sex Ratio at Birth	2007	Surveys of Birth	Full Birth Histories	1	1984.5	56855	52289.1	1665	1.08732	0.0560587	INCLUDED
Vietnam	South East	Sex Ratio at Birth	2007	Surveys of Birth	Full Birth Histories	1	1985.5	70566	60829.2	2017	1.16007	0.0572986	INCLUDED
Vietnam	South East	Sex Ratio at Birth	2007	Surveys of Birth	Full Birth Histories	1	1986.5	62854.5	63201.5	1892	0.994509	0.0688478	INCLUDED
Vietnam	South East	Sex Ratio at Birth	2007	Surveys of Birth	Full Birth Histories	1	1987.5	76626.7	75795.3	2388	1.01097	0.0534024	INCLUDED
Vietnam	South East	Sex Ratio at Birth	2007	Surveys of Birth	Full Birth Histories	1	1988.5	85788.3	84337.7	2485	1.0172	0.0492067	INCLUDED
Vietnam	South East	Sex Ratio at Birth	2007	Surveys of Birth	Full Birth Histories	1	1989.5	88337.8	81426.4	2567	1.08488	0.056638	INCLUDED
Vietnam	South East	Sex Ratio at Birth	2007	Surveys of Birth	Full Birth Histories	1	1990.5	99100.2	92230	2909	1.07449	0.0585213	INCLUDED
Vietnam	South East	Sex Ratio at Birth	2007	Surveys of Birth	Full Birth Histories	1	1991.5	95318.9	88565.3	2746	1.07626	0.0559179	INCLUDED
Vietnam	South East	Sex Ratio at Birth	2007	Surveys of Birth	Full Birth Histories	1	1992.5	92854.3	87507.1	2767	1.06111	0.0489356	INCLUDED
Vietnam	South East	Sex Ratio at Birth	2007	Surveys of Birth	Full Birth Histories	1	1993.5	98812.4	102162	2964	0.967218	0.0575668	INCLUDED
Vietnam	South East	Sex Ratio at Birth	2007	Surveys of Birth	Full Birth Histories	1	1994.5	96885.1	85131	2686	1.13807	0.0529395	INCLUDED
Vietnam	South East	Sex Ratio at Birth	2007	Surveys of Birth	Full Birth Histories	1	1995.5	97050.7	90818.7	2769	1.06862	0.0522756	INCLUDED
Vietnam	South East	Sex Ratio at Birth	2007	Surveys of Birth	Full Birth Histories	1	1996.5	91537.2	82955	2471	1.10346	0.0544697	INCLUDED
Vietnam	South East	Sex Ratio at Birth	2007	Surveys of Birth	Full Birth Histories	1	1997.5	95041.7	78814.5	2519	1.20589	0.0576517	INCLUDED
Vietnam	South East	Sex Ratio at Birth	2007	Surveys of Birth	Full Birth Histories	1	1998.5	76425.6	70544.1	2063	1.08337	0.0619239	INCLUDED
Vietnam	South East	Sex Ratio at Birth	2007	Surveys of Birth	Full Birth Histories	1	1999.5	84304.9	78424	2287	1.07499	0.0527053	INCLUDED
Vietnam	South East	Sex Ratio at Birth	2007	Surveys of Birth	Full Birth Histories	1	2000.5	94195.7	94168.2	2589	1.00029	0.0565249	INCLUDED
Vietnam	South East	Sex Ratio at Birth	2007	Surveys of Birth	Full Birth Histories	1	2001.5	88791.1	83350.4	2368	1.06527	0.0638265	INCLUDED
Vietnam	South East	Sex Ratio at Birth	2007	Surveys of Birth	Full Birth Histories	1	2002.5	85932.4	82376.6	2288	1.04317	0.0592726	INCLUDED
Vietnam	South East	Sex Ratio at Birth	2007	Surveys of Birth	Full Birth Histories	1	2003.5	100980	95548.5	2706	1.05685	0.0541523	INCLUDED
Vietnam	South East	Sex Ratio at Birth	2007	Surveys of Birth	Full Birth Histories	1	2004.5	90635	87254.5	2419	1.03874	0.0512821	INCLUDED
Vietnam	South East	Sex Ratio at Birth	2007	Surveys of Birth	Full Birth Histories	1	2005.5	91320.7	88219.6	2356	1.03515	0.0544328	INCLUDED
Vietnam	South East	Sex Ratio at Birth	2007	Surveys of Birth	Full Birth Histories	2	2007	109307	94381.3	2871	1.15814	0.0494841	INCLUDED
Vietnam	Central Highlands	Sex Ratio at Birth	2008	Surveys of Birth	Full Birth Histories	1	1974.5	37.4118	0	1			EXCLUDED
Vietnam	Central Highlands	Sex Ratio at Birth	2008	Surveys of Birth	Full Birth Histories	3	1977.5	105.425	79.5372	5	1.32548	1.48492	EXCLUDED
Vietnam	Central Highlands	Sex Ratio at Birth	2008	Surveys of Birth	Full Birth Histories	5	1981.5	1896.69	1243.66	88	1.52508	0.251113	EXCLUDED
Vietnam	Central Highlands	Sex Ratio at Birth	2008	Surveys of Birth	Full Birth Histories	5	1986.5	15385.9	10315	700	1.49161	0.0947415	EXCLUDED
Vietnam	Central Highlands	Sex Ratio at Birth	2008	Surveys of Birth	Full Birth Histories	2	1990	19123.7	12249.8	780	1.56115	0.0770527	EXCLUDED
Vietnam	Central Highlands	Sex Ratio at Birth	2008	Surveys of Birth	Full Birth Histories	2	1992	23977.4	19733.8	1102	1.21504	0.0953751	EXCLUDED
Vietnam	Central Highlands	Sex Ratio at Birth	2008	Surveys of Birth	Full Birth Histories	1	1993.5	17812	13512.4	762	1.3182	0.0944804	EXCLUDED
Vietnam	Central Highlands	Sex Ratio at Birth	2008	Surveys of Birth	Full Birth Histories	2	1995	38675.5	31340.3	1663	1.23405	0.0663754	EXCLUDED
Vietnam	Central Highlands	Sex Ratio at Birth	2008	Surveys of Birth	Full Birth Histories	1	1996.5	21380.9	15480.2	885	1.38118	0.065206	EXCLUDED
Vietnam	Central Highlands	Sex Ratio at Birth	2008	Surveys of Birth	Full Birth Histories	1	1997.5	22509.7	15332.7	851	1.46809	0.0784614	EXCLUDED
Vietnam	Central Highlands	Sex Ratio at Birth	2008	Surveys of Birth	Full Birth Histories	1	1998.5	20989.8	18846.3	847	1.11373	0.0753023	EXCLUDED
Vietnam	Central Highlands	Sex Ratio at Birth	2008	Surveys of Birth	Full Birth Histories	1	1999.5	23336.6	18830.3	940	1.23931	0.062104	EXCLUDED
Vietnam	Central Highlands	Sex Ratio at Birth	2008	Surveys of Birth	Full Birth Histories	1	2000.5	29902.3	23619.9	1201	1.26598	0.0654894	EXCLUDED
Vietnam	Central Highlands	Sex Ratio at Birth	2008	Surveys of Birth	Full Birth Histories	1	2001.5	28895.2	22181.5	1079	1.30267	0.0911372	EXCLUDED
Vietnam	Central Highlands	Sex Ratio at Birth	2008	Surveys of Birth	Full Birth Histories	1	2002.5	26489.5	22864.2	1117	1.15856	0.0764599	EXCLUDED
Vietnam	Central Highlands	Sex Ratio at Birth	2008	Surveys of Birth	Full Birth Histories	1	2003.5	34405.9	27047.3	1419	1.27206	0.0639008	EXCLUDED
Vietnam	Central Highlands	Sex Ratio at Birth	2008	Surveys of Birth	Full Birth Histories	1	2004.5	34311	32052	1515	1.07048	0.0644047	EXCLUDED
Vietnam	Central Highlands	Sex Ratio at Birth	2008	Surveys of Birth	Full Birth Histories	1	2005.5	40323.8	32380.2	1662	1.24532	0.051238	EXCLUDED
Vietnam	Central Highlands	Sex Ratio at Birth	2008	Surveys of Birth	Full Birth Histories	1	2006.5	41240	38904	1885	1.06005	0.057535	EXCLUDED
Vietnam	Central Highlands	Sex Ratio at Birth	2008	Surveys of Birth	Full Birth Histories	1	2007.5	52167.6	43749.8	2194	1.19241	0.0524207	EXCLUDED
Vietnam	Central Highlands	Sex Ratio at Birth	2008	Surveys of Birth	Full Birth Histories	1	2008.5	12804	12038.3	574	1.06361	0.0794871	INCLUDED
Vietnam	Mekong River Delta	Sex Ratio at Birth	2008	Surveys of Birth	Full Birth Histories	1	1972.5	75.4064	0	1			EXCLUDED
Vietnam	Mekong River Delta	Sex Ratio at Birth	2008	Surveys of Birth	Full Birth Histories	5	1975.5	526.828	343.999	17	1.53148	0.655919	EXCLUDED
Vietnam	Mekong River Delta	Sex Ratio at Birth	2008	Surveys of Birth	Full Birth Histories	5	1980.5	15283.5	10547.3	558	1.44905	0.0978748	EXCLUDED
Vietnam	Mekong River Delta	Sex Ratio at Birth	2008	Surveys of Birth	Full Birth Histories	2	1984	25123.8	17907	852	1.40301	0.0893695	EXCLUDED
Vietnam	Mekong River Delta	Sex Ratio at Birth	2008	Surveys of Birth	Full Birth Histories	1	1985.5	19708.3	16340	695	1.20613	0.094861	EXCLUDED
Vietnam	Mekong River Delta	Sex Ratio at Birth	2008	Surveys of Birth	Full Birth Histories	1	1986.5	19107.3	17675.4	704	1.08101	0.0728553	EXCLUDED
Vietnam	Mekong River Delta	Sex Ratio at Birth	2008	Surveys of Birth	Full Birth Histories	1	1987.5	26601	23700.3	926	1.12239	0.0854533	EXCLUDED
Vietnam	Mekong River Delta	Sex Ratio at Birth	2008	Surveys of Birth	Full Birth Histories	1	1988.5	36077.5	32289.8	1179	1.1173	0.0620454	EXCLUDED
Vietnam	Mekong River Delta	Sex Ratio at Birth	2008	Surveys of Birth	Full Birth Histories	1	1989.5	39650	35754	1340	1.10897	0.0674268	EXCLUDED
Vietnam	Mekong River Delta	Sex Ratio at Birth	2008	Surveys of Birth	Full Birth Histories	1	1990.5	56878.5	44190.8	1817	1.28711	0.0644113	EXCLUDED
Vietnam	Mekong River Delta	Sex Ratio at Birth	2008	Surveys of Birth	Full Birth Histories	1	1991.5	52538.6	44526	1746	1.17995	0.0634002	EXCLUDED
Vietnam	Mekong River Delta	Sex Ratio at Birth	2008	Surveys of Birth	Full Birth Histories	1	1992.5	59440.6	56780.6	2090	1.04685	0.0467616	EXCLUDED
Vietnam	Mekong River Delta	Sex Ratio at Birth	2008	Surveys of Birth	Full Birth Histories	1	1993.5	67711.6	56472.3	2211	1.19902	0.050322	EXCLUDED
Vietnam	Mekong River Delta	Sex Ratio at Birth	2008	Surveys of Birth	Full Birth Histories	1	1994.5	67671.6	54019.8	2118	1.25272	0.0533811	EXCLUDED
Vietnam	Mekong River Delta	Sex Ratio at Birth	2008	Surveys of Birth	Full Birth Histories	1	1995.5	74606	60177.7	2331	1.23976	0.0409249	EXCLUDED
Vietnam	Mekong River Delta	Sex Ratio at Birth	2008	Surveys of Birth	Full Birth Histories	1	1996.5	73930.7	67202.5	2429	1.10012	0.0370091	EXCLUDED
Vietnam	Mekong River Delta	Sex Ratio at Birth	2008	Surveys of Birth	Full Birth Histories	1	1997.5	76206.1	68162.8	2471	1.118	0.0551971	EXCLUDED
Vietnam	Mekong River Delta	Sex Ratio at Birth	2008	Surveys of Birth	Full Birth Histories	1	1998.5	63720.4	53422.1	1961	1.19277	0.0590239	EXCLUDED
Vietnam	Mekong River Delta	Sex Ratio at Birth	2008	Surveys of Birth	Full Birth Histories	1	1999.5	72541.2	63830.7	2353	1.13646	0.0480659	EXCLUDED
Vietnam	Mekong River Delta	Sex Ratio at Birth	2008	Surveys of Birth	Full Birth Histories	1	2000.5	96936.5	80211	3068	1.20852	0.039273	EXCLUDED
Vietnam	Mekong River Delta	Sex Ratio at Birth	2008	Surveys of Birth	Full Birth Histories	1	2001.5	85452.6	74340.3	2797	1.14948	0.0429019	EXCLUDED
Vietnam	Mekong River Delta	Sex Ratio at Birth	2008	Surveys of Birth	Full Birth Histories	1	2002.5	94985.9	82021.6	3124	1.15806	0.051601	EXCLUDED
Vietnam	Mekong River Delta	Sex Ratio at Birth	2008	Surveys of Birth	Full Birth Histories	1	2003.5	112629	102736	3802	1.09629	0.0336732	EXCLUDED
Vietnam	Mekong River Delta	Sex Ratio at Birth	2008	Surveys of Birth	Full Birth Histories	1	2004.5	121077	104810	4037	1.1552	0.0414482	EXCLUDED
Vietnam	Mekong River Delta	Sex Ratio at Birth	2008	Surveys of Birth	Full Birth Histories	1	2005.5	114202	103386	3779	1.10462	0.0451348	EXCLUDED
Vietnam	Mekong River Delta	Sex Ratio at Birth	2008	Surveys of Birth	Full Birth Histories	1	2006.5	117222	109628	4016	1.06927	0.0376068	EXCLUDED
Vietnam	Mekong River Delta	Sex Ratio at Birth	2008	Surveys of Birth	Full Birth Histories	1	2007.5	131549	125107	4541	1.05149	0.0416268	EXCLUDED
Vietnam	Mekong River Delta	Sex Ratio at Birth	2008	Surveys of Birth	Full Birth Histories	1	2008.5	33161.9	31061.8	1123	1.06761	0.0727691	INCLUDED
Vietnam	Northern Central area and Central coastal area	Sex Ratio at Birth	2008	Surveys of Birth	Full Birth Histories	5	1977.5	1215.66	1140.12	33	1.06625	0.501946	EXCLUDED
Vietnam	Northern Central area and Central coastal area	Sex Ratio at Birth	2008	Surveys of Birth	Full Birth Histories	5	1982.5	20869.3	12886.4	668	1.61949	0.118224	EXCLUDED
Vietnam	Northern Central area and Central coastal area	Sex Ratio at Birth	2008	Surveys of Birth	Full Birth Histories	3	1986.5	57883	29312.9	1419	1.97466	0.0945891	EXCLUDED
Vietnam	Northern Central area and Central coastal area	Sex Ratio at Birth	2008	Surveys of Birth	Full Birth Histories	2	1989	62340.1	47851.2	1875	1.30279	0.0830046	EXCLUDED
Vietnam	Northern Central area and Central coastal area	Sex Ratio at Birth	2008	Surveys of Birth	Full Birth Histories	1	1990.5	59493.9	36771.1	1556	1.61795	0.0683964	EXCLUDED
Vietnam	Northern Central area and Central coastal area	Sex Ratio at Birth	2008	Surveys of Birth	Full Birth Histories	1	1991.5	73444.3	49769.3	1883	1.47569	0.0784321	EXCLUDED
Vietnam	Northern Central area and Central coastal area	Sex Ratio at Birth	2008	Surveys of Birth	Full Birth Histories	1	1992.5	81332.9	50676.5	2038	1.60494	0.0609832	EXCLUDED
Vietnam	Northern Central area and Central coastal area	Sex Ratio at Birth	2008	Surveys of Birth	Full Birth Histories	1	1993.5	96565.8	68193.2	2502	1.41606	0.0548552	EXCLUDED
Vietnam	Northern Central area and Central coastal area	Sex Ratio at Birth	2008	Surveys of Birth	Full Birth Histories	1	1994.5	95406.4	61141.8	2503	1.56041	0.0630895	EXCLUDED
Vietnam	Northern Central area and Central coastal area	Sex Ratio at Birth	2008	Surveys of Birth	Full Birth Histories	1	1995.5	98095.7	75852.8	2738	1.29324	0.0572013	EXCLUDED
Vietnam	Northern Central area and Central coastal area	Sex Ratio at Birth	2008	Surveys of Birth	Full Birth Histories	1	1996.5	88206.6	69295.1	2552	1.27291	0.0507893	EXCLUDED
Vietnam	Northern Central area and Central coastal area	Sex Ratio at Birth	2008	Surveys of Birth	Full Birth Histories	1	1997.5	88935.3	65591.3	2615	1.3559	0.0638929	EXCLUDED
Vietnam	Northern Central area and Central coastal area	Sex Ratio at Birth	2008	Surveys of Birth	Full Birth Histories	1	1998.5	82540.8	61645.5	2231	1.33896	0.0609401	EXCLUDED
Vietnam	Northern Central area and Central coastal area	Sex Ratio at Birth	2008	Surveys of Birth	Full Birth Histories	1	1999.5	76092.4	62504.7	2342	1.21739	0.0638527	EXCLUDED
Vietnam	Northern Central area and Central coastal area	Sex Ratio at Birth	2008	Surveys of Birth	Full Birth Histories	1	2000.5	86992.7	69453.2	2797	1.25254	0.0481714	EXCLUDED
Vietnam	Northern Central area and Central coastal area	Sex Ratio at Birth	2008	Surveys of Birth	Full Birth Histories	1	2001.5	93346	76315.9	2895	1.22315	0.0544519	EXCLUDED
Vietnam	Northern Central area and Central coastal area	Sex Ratio at Birth	2008	Surveys of Birth	Full Birth Histories	1	2002.5	99635.2	75976.4	3019	1.3114	0.0551511	EXCLUDED
Vietnam	Northern Central area and Central coastal area	Sex Ratio at Birth	2008	Surveys of Birth	Full Birth Histories	1	2003.5	109398	95146.3	3679	1.14979	0.0586528	EXCLUDED
Vietnam	Northern Central area and Central coastal area	Sex Ratio at Birth	2008	Surveys of Birth	Full Birth Histories	1	2004.5	124793	109685	4012	1.13774	0.0464117	EXCLUDED
Vietnam	Northern Central area and Central coastal area	Sex Ratio at Birth	2008	Surveys of Birth	Full Birth Histories	1	2005.5	134228	113582	4224	1.18177	0.0456048	EXCLUDED
Vietnam	Northern Central area and Central coastal area	Sex Ratio at Birth	2008	Surveys of Birth	Full Birth Histories	1	2006.5	140178	121748	4514	1.15137	0.0451238	EXCLUDED
Vietnam	Northern Central area and Central coastal area	Sex Ratio at Birth	2008	Surveys of Birth	Full Birth Histories	1	2007.5	150632	139514	4863	1.07969	0.0388229	EXCLUDED
Vietnam	Northern Central area and Central coastal area	Sex Ratio at Birth	2008	Surveys of Birth	Full Birth Histories	1	2008.5	34059	32141	1079	1.05967	0.095323	INCLUDED
Vietnam	Northern midlands and mountain areas	Sex Ratio at Birth	2008	Surveys of Birth	Full Birth Histories	1	1972.5	23.8061	0	2			EXCLUDED
Vietnam	Northern midlands and mountain areas	Sex Ratio at Birth	2008	Surveys of Birth	Full Birth Histories	1	1975.5	0	110.33	1		0.49029	EXCLUDED
Vietnam	Northern midlands and mountain areas	Sex Ratio at Birth	2008	Surveys of Birth	Full Birth Histories	1	1977.5	0	55.8965	1		0.58485	EXCLUDED
Vietnam	Northern midlands and mountain areas	Sex Ratio at Birth	2008	Surveys of Birth	Full Birth Histories	5	1980.5	7299.2	3762.33	337	1.94007	0.10721	EXCLUDED
Vietnam	Northern midlands and mountain areas	Sex Ratio at Birth	2008	Surveys of Birth	Full Birth Histories	2	1984	19214.9	10360	839	1.85473	0.0960207	EXCLUDED
Vietnam	Northern midlands and mountain areas	Sex Ratio at Birth	2008	Surveys of Birth	Full Birth Histories	1	1985.5	17996.9	8408.51	739	2.14031	0.092062	EXCLUDED
Vietnam	Northern midlands and mountain areas	Sex Ratio at Birth	2008	Surveys of Birth	Full Birth Histories	1	1986.5	24113.4	12699	1046	1.89884	0.0935856	EXCLUDED
Vietnam	Northern midlands and mountain areas	Sex Ratio at Birth	2008	Surveys of Birth	Full Birth Histories	1	1987.5	32167.4	18303.6	1352	1.75744	0.0726485	EXCLUDED
Vietnam	Northern midlands and mountain areas	Sex Ratio at Birth	2008	Surveys of Birth	Full Birth Histories	1	1988.5	38135	23610.4	1677	1.61517	0.0701787	EXCLUDED
Vietnam	Northern midlands and mountain areas	Sex Ratio at Birth	2008	Surveys of Birth	Full Birth Histories	1	1989.5	45575.6	27958.1	1928	1.63014	0.0453054	EXCLUDED
Vietnam	Northern midlands and mountain areas	Sex Ratio at Birth	2008	Surveys of Birth	Full Birth Histories	1	1990.5	62747.2	45040.8	2709	1.39312	0.0576311	EXCLUDED
Vietnam	Northern midlands and mountain areas	Sex Ratio at Birth	2008	Surveys of Birth	Full Birth Histories	1	1991.5	67727.8	42823.5	2786	1.58155	0.0502811	EXCLUDED
Vietnam	Northern midlands and mountain areas	Sex Ratio at Birth	2008	Surveys of Birth	Full Birth Histories	1	1992.5	63207.5	43283.4	2677	1.46032	0.0572192	EXCLUDED
Vietnam	Northern midlands and mountain areas	Sex Ratio at Birth	2008	Surveys of Birth	Full Birth Histories	1	1993.5	70565.3	48354.1	2992	1.45935	0.0582576	EXCLUDED
Vietnam	Northern midlands and mountain areas	Sex Ratio at Birth	2008	Surveys of Birth	Full Birth Histories	1	1994.5	70884.6	44926.2	2892	1.5778	0.0446713	EXCLUDED
Vietnam	Northern midlands and mountain areas	Sex Ratio at Birth	2008	Surveys of Birth	Full Birth Histories	1	1995.5	67979.8	43992.5	2997	1.54526	0.0524464	EXCLUDED
Vietnam	Northern midlands and mountain areas	Sex Ratio at Birth	2008	Surveys of Birth	Full Birth Histories	1	1996.5	58423.4	42283.4	2641	1.38171	0.0530952	EXCLUDED
Vietnam	Northern midlands and mountain areas	Sex Ratio at Birth	2008	Surveys of Birth	Full Birth Histories	1	1997.5	62918.1	38909.7	2597	1.61703	0.0555087	EXCLUDED
Vietnam	Northern midlands and mountain areas	Sex Ratio at Birth	2008	Surveys of Birth	Full Birth Histories	1	1998.5	60988.5	39005.3	2569	1.5636	0.0464395	EXCLUDED
Vietnam	Northern midlands and mountain areas	Sex Ratio at Birth	2008	Surveys of Birth	Full Birth Histories	1	1999.5	55827.5	40771.3	2520	1.36928	0.0532304	EXCLUDED
Vietnam	Northern midlands and mountain areas	Sex Ratio at Birth	2008	Surveys of Birth	Full Birth Histories	1	2000.5	63288.9	49597.5	3022	1.27605	0.0418401	EXCLUDED
Vietnam	Northern midlands and mountain areas	Sex Ratio at Birth	2008	Surveys of Birth	Full Birth Histories	1	2001.5	67217.2	49590.3	3001	1.35545	0.0457222	EXCLUDED
Vietnam	Northern midlands and mountain areas	Sex Ratio at Birth	2008	Surveys of Birth	Full Birth Histories	1	2002.5	66599.5	53109.4	3155	1.25401	0.0468625	EXCLUDED
Vietnam	Northern midlands and mountain areas	Sex Ratio at Birth	2008	Surveys of Birth	Full Birth Histories	1	2003.5	83843.7	67885.9	4115	1.23507	0.0410796	EXCLUDED
Vietnam	Northern midlands and mountain areas	Sex Ratio at Birth	2008	Surveys of Birth	Full Birth Histories	1	2004.5	85710.3	71609.8	4150	1.19691	0.0357407	EXCLUDED
Vietnam	Northern midlands and mountain areas	Sex Ratio at Birth	2008	Surveys of Birth	Full Birth Histories	1	2005.5	95486.1	81960.6	4683	1.16503	0.040754	EXCLUDED
Vietnam	Northern midlands and mountain areas	Sex Ratio at Birth	2008	Surveys of Birth	Full Birth Histories	1	2006.5	106742	92809.9	5211	1.15012	0.0391713	EXCLUDED
Vietnam	Northern midlands and mountain areas	Sex Ratio at Birth	2008	Surveys of Birth	Full Birth Histories	1	2007.5	122763	105184	5936	1.16713	0.0373665	EXCLUDED
Vietnam	Northern midlands and mountain areas	Sex Ratio at Birth	2008	Surveys of Birth	Full Birth Histories	1	2008.5	29779.1	26249.7	1437	1.13446	0.073072	INCLUDED
Vietnam	Red River Delta	Sex Ratio at Birth	2008	Surveys of Birth	Full Birth Histories	1	1971.5	47.6595	0	1			EXCLUDED
Vietnam	Red River Delta	Sex Ratio at Birth	2008	Surveys of Birth	Full Birth Histories	1	1974.5	0	14.5433	1		0.428428	EXCLUDED
Vietnam	Red River Delta	Sex Ratio at Birth	2008	Surveys of Birth	Full Birth Histories	3	1977.5	989.579	145.856	11	6.78465	0.0891461	EXCLUDED
Vietnam	Red River Delta	Sex Ratio at Birth	2008	Surveys of Birth	Full Birth Histories	5	1981.5	27279.1	14053.6	512	1.94107	0.111344	EXCLUDED
Vietnam	Red River Delta	Sex Ratio at Birth	2008	Surveys of Birth	Full Birth Histories	2	1985	51286.3	27953.1	977	1.83473	0.0890144	EXCLUDED
Vietnam	Red River Delta	Sex Ratio at Birth	2008	Surveys of Birth	Full Birth Histories	1	1986.5	35877.4	18733.1	661	1.91519	0.0989892	EXCLUDED
Vietnam	Red River Delta	Sex Ratio at Birth	2008	Surveys of Birth	Full Birth Histories	1	1987.5	45971.2	29777.3	977	1.54383	0.0697854	EXCLUDED
Vietnam	Red River Delta	Sex Ratio at Birth	2008	Surveys of Birth	Full Birth Histories	1	1988.5	51464.1	33182.3	1046	1.55095	0.0806044	EXCLUDED
Vietnam	Red River Delta	Sex Ratio at Birth	2008	Surveys of Birth	Full Birth Histories	1	1989.5	61347.4	37704.3	1232	1.62707	0.0598206	EXCLUDED
Vietnam	Red River Delta	Sex Ratio at Birth	2008	Surveys of Birth	Full Birth Histories	1	1990.5	76248.8	47317.2	1549	1.61144	0.0730646	EXCLUDED
Vietnam	Red River Delta	Sex Ratio at Birth	2008	Surveys of Birth	Full Birth Histories	1	1991.5	79258.8	53797.9	1718	1.47327	0.0650014	EXCLUDED
Vietnam	Red River Delta	Sex Ratio at Birth	2008	Surveys of Birth	Full Birth Histories	1	1992.5	67879.5	47020.9	1491	1.4436	0.0599962	EXCLUDED
Vietnam	Red River Delta	Sex Ratio at Birth	2008	Surveys of Birth	Full Birth Histories	1	1993.5	89034.1	51320.8	1776	1.73485	0.0637704	EXCLUDED
Vietnam	Red River Delta	Sex Ratio at Birth	2008	Surveys of Birth	Full Birth Histories	1	1994.5	75970.8	52409	1643	1.44958	0.0685435	EXCLUDED
Vietnam	Red River Delta	Sex Ratio at Birth	2008	Surveys of Birth	Full Birth Histories	1	1995.5	87528.5	51155.6	1757	1.71103	0.0666684	EXCLUDED
Vietnam	Red River Delta	Sex Ratio at Birth	2008	Surveys of Birth	Full Birth Histories	1	1996.5	72040.7	52021.2	1535	1.38483	0.0640163	EXCLUDED
Vietnam	Red River Delta	Sex Ratio at Birth	2008	Surveys of Birth	Full Birth Histories	1	1997.5	66560	48862.4	1512	1.36219	0.0617399	EXCLUDED
Vietnam	Red River Delta	Sex Ratio at Birth	2008	Surveys of Birth	Full Birth Histories	1	1998.5	71180	48036.1	1458	1.4818	0.0700938	EXCLUDED
Vietnam	Red River Delta	Sex Ratio at Birth	2008	Surveys of Birth	Full Birth Histories	1	1999.5	76996.8	52112.8	1595	1.4775	0.0603196	EXCLUDED
Vietnam	Red River Delta	Sex Ratio at Birth	2008	Surveys of Birth	Full Birth Histories	1	2000.5	75468.1	59667.2	1742	1.26482	0.0602146	EXCLUDED
Vietnam	Red River Delta	Sex Ratio at Birth	2008	Surveys of Birth	Full Birth Histories	1	2001.5	78204.2	57443	1734	1.36142	0.0608657	EXCLUDED
Vietnam	Red River Delta	Sex Ratio at Birth	2008	Surveys of Birth	Full Birth Histories	1	2002.5	73079	62936.8	1814	1.16115	0.0491405	EXCLUDED
Vietnam	Red River Delta	Sex Ratio at Birth	2008	Surveys of Birth	Full Birth Histories	1	2003.5	103980	85142	2488	1.22126	0.050983	EXCLUDED
Vietnam	Red River Delta	Sex Ratio at Birth	2008	Surveys of Birth	Full Birth Histories	1	2004.5	99653.6	82292.8	2370	1.21096	0.0583287	EXCLUDED
Vietnam	Red River Delta	Sex Ratio at Birth	2008	Surveys of Birth	Full Birth Histories	1	2005.5	109698	91733.1	2575	1.19584	0.0537407	EXCLUDED
Vietnam	Red River Delta	Sex Ratio at Birth	2008	Surveys of Birth	Full Birth Histories	1	2006.5	125732	111055	2962	1.13215	0.0441786	EXCLUDED
Vietnam	Red River Delta	Sex Ratio at Birth	2008	Surveys of Birth	Full Birth Histories	1	2007.5	149378	127068	3469	1.17557	0.0482754	EXCLUDED
Vietnam	Red River Delta	Sex Ratio at Birth	2008	Surveys of Birth	Full Birth Histories	1	2008.5	29243	22656	686	1.29074	0.0921416	INCLUDED
Vietnam	South East	Sex Ratio at Birth	2008	Surveys of Birth	Full Birth Histories	2	1973	208.257	138.335	5	1.50545	0.110203	EXCLUDED
Vietnam	South East	Sex Ratio at Birth	2008	Surveys of Birth	Full Birth Histories	3	1976.5	204.83	296.488	7	0.690853	1.26527	EXCLUDED
Vietnam	South East	Sex Ratio at Birth	2008	Surveys of Birth	Full Birth Histories	5	1980.5	8944.49	8774.49	206	1.01937	0.192136	EXCLUDED
Vietnam	South East	Sex Ratio at Birth	2008	Surveys of Birth	Full Birth Histories	4	1985	37272	35968.6	936	1.03624	0.0953234	EXCLUDED
Vietnam	South East	Sex Ratio at Birth	2008	Surveys of Birth	Full Birth Histories	2	1988	35505.3	33213.7	900	1.06899	0.0844569	EXCLUDED
Vietnam	South East	Sex Ratio at Birth	2008	Surveys of Birth	Full Birth Histories	2	1990	55304.3	46746.8	1356	1.18306	0.082474	EXCLUDED
Vietnam	South East	Sex Ratio at Birth	2008	Surveys of Birth	Full Birth Histories	1	1991.5	35484.9	28708.4	822	1.23604	0.0878723	EXCLUDED
Vietnam	South East	Sex Ratio at Birth	2008	Surveys of Birth	Full Birth Histories	1	1992.5	35147.2	32338.5	868	1.08685	0.0892424	EXCLUDED
Vietnam	South East	Sex Ratio at Birth	2008	Surveys of Birth	Full Birth Histories	1	1993.5	42414.8	38166.4	993	1.11131	0.0998115	EXCLUDED
Vietnam	South East	Sex Ratio at Birth	2008	Surveys of Birth	Full Birth Histories	1	1994.5	45545.3	35807.7	1018	1.27194	0.0907182	EXCLUDED
Vietnam	South East	Sex Ratio at Birth	2008	Surveys of Birth	Full Birth Histories	1	1995.5	49311.5	41380.8	1117	1.19165	0.0766735	EXCLUDED
Vietnam	South East	Sex Ratio at Birth	2008	Surveys of Birth	Full Birth Histories	1	1996.5	49899.7	41137.5	1072	1.213	0.0759265	EXCLUDED
Vietnam	South East	Sex Ratio at Birth	2008	Surveys of Birth	Full Birth Histories	1	1997.5	53863.4	37970.6	1150	1.41856	0.0749648	EXCLUDED
Vietnam	South East	Sex Ratio at Birth	2008	Surveys of Birth	Full Birth Histories	1	1998.5	44713.1	36064.1	989	1.23982	0.0789332	EXCLUDED
Vietnam	South East	Sex Ratio at Birth	2008	Surveys of Birth	Full Birth Histories	1	1999.5	52368.3	44167.7	1126	1.18567	0.0719823	EXCLUDED
Vietnam	South East	Sex Ratio at Birth	2008	Surveys of Birth	Full Birth Histories	1	2000.5	67085.4	57094.6	1431	1.17499	0.0824475	EXCLUDED
Vietnam	South East	Sex Ratio at Birth	2008	Surveys of Birth	Full Birth Histories	1	2001.5	60630.9	50223	1325	1.20724	0.0624789	EXCLUDED
Vietnam	South East	Sex Ratio at Birth	2008	Surveys of Birth	Full Birth Histories	1	2002.5	62550.4	53829.4	1397	1.16201	0.0791595	EXCLUDED
Vietnam	South East	Sex Ratio at Birth	2008	Surveys of Birth	Full Birth Histories	1	2003.5	80365.9	70030.8	1837	1.14758	0.0603511	EXCLUDED
Vietnam	South East	Sex Ratio at Birth	2008	Surveys of Birth	Full Birth Histories	1	2004.5	80219.3	70889	1848	1.13162	0.0644516	EXCLUDED
Vietnam	South East	Sex Ratio at Birth	2008	Surveys of Birth	Full Birth Histories	1	2005.5	89049.4	80079.3	1970	1.11202	0.0625736	EXCLUDED
Vietnam	South East	Sex Ratio at Birth	2008	Surveys of Birth	Full Birth Histories	1	2006.5	87735.7	80373.3	2025	1.0916	0.0557803	EXCLUDED
Vietnam	South East	Sex Ratio at Birth	2008	Surveys of Birth	Full Birth Histories	2	2008	120143	102754	2746	1.16923	0.0528327	INCLUDED
Vietnam	Central Highlands	Sex Ratio at Birth	2014	Intercensal Survey	Full Birth Histories	1	1979.5	60.4079	0	1			EXCLUDED
Vietnam	Central Highlands	Sex Ratio at Birth	2014	Intercensal Survey	Full Birth Histories	5	1982.5	7553.11	5624.31	235	1.34294	0.110864	EXCLUDED
Vietnam	Central Highlands	Sex Ratio at Birth	2014	Intercensal Survey	Full Birth Histories	2	1986	13289.9	12759.3	474	1.04159	0.0879593	EXCLUDED
Vietnam	Central Highlands	Sex Ratio at Birth	2014	Intercensal Survey	Full Birth Histories	1	1987.5	12892.2	10609.7	429	1.21514	0.0992622	EXCLUDED
Vietnam	Central Highlands	Sex Ratio at Birth	2014	Intercensal Survey	Full Birth Histories	1	1988.5	16166.7	14950.6	578	1.08134	0.0762785	EXCLUDED
Vietnam	Central Highlands	Sex Ratio at Birth	2014	Intercensal Survey	Full Birth Histories	1	1989.5	20673.9	19915.6	756	1.03808	0.0706709	INCLUDED
Vietnam	Central Highlands	Sex Ratio at Birth	2014	Intercensal Survey	Full Birth Histories	1	1990.5	29654.9	25122	1034	1.18044	0.0696378	INCLUDED
Vietnam	Central Highlands	Sex Ratio at Birth	2014	Intercensal Survey	Full Birth Histories	1	1991.5	29275	25823.5	1036	1.13366	0.0670322	INCLUDED
Vietnam	Central Highlands	Sex Ratio at Birth	2014	Intercensal Survey	Full Birth Histories	1	1992.5	34026	33758.7	1281	1.00792	0.0622457	INCLUDED
Vietnam	Central Highlands	Sex Ratio at Birth	2014	Intercensal Survey	Full Birth Histories	1	1993.5	39256.2	38354	1454	1.02352	0.0532285	INCLUDED
Vietnam	Central Highlands	Sex Ratio at Birth	2014	Intercensal Survey	Full Birth Histories	1	1994.5	39707.7	38119.1	1467	1.04167	0.0524942	INCLUDED
Vietnam	Central Highlands	Sex Ratio at Birth	2014	Intercensal Survey	Full Birth Histories	1	1995.5	45235.5	41858.9	1649	1.08067	0.0474076	INCLUDED
Vietnam	Central Highlands	Sex Ratio at Birth	2014	Intercensal Survey	Full Birth Histories	1	1996.5	46198.8	47461.3	1766	0.973399	0.0491524	INCLUDED
Vietnam	Central Highlands	Sex Ratio at Birth	2014	Intercensal Survey	Full Birth Histories	1	1997.5	47394.3	44936.6	1748	1.05469	0.04317	INCLUDED
Vietnam	Central Highlands	Sex Ratio at Birth	2014	Intercensal Survey	Full Birth Histories	1	1998.5	45717.6	43658.3	1692	1.04717	0.049728	INCLUDED
Vietnam	Central Highlands	Sex Ratio at Birth	2014	Intercensal Survey	Full Birth Histories	1	1999.5	47476.7	46141.5	1785	1.02894	0.0530026	INCLUDED
Vietnam	Central Highlands	Sex Ratio at Birth	2014	Intercensal Survey	Full Birth Histories	1	2000.5	52917.4	51200.9	1990	1.03353	0.0503166	INCLUDED
Vietnam	Central Highlands	Sex Ratio at Birth	2014	Intercensal Survey	Full Birth Histories	1	2001.5	47228.1	44101.2	1736	1.0709	0.0466952	INCLUDED
Vietnam	Central Highlands	Sex Ratio at Birth	2014	Intercensal Survey	Full Birth Histories	1	2002.5	46551.4	42808.1	1718	1.08744	0.0528338	INCLUDED
Vietnam	Central Highlands	Sex Ratio at Birth	2014	Intercensal Survey	Full Birth Histories	1	2003.5	45870.9	44027.2	1723	1.04188	0.0468721	INCLUDED
Vietnam	Central Highlands	Sex Ratio at Birth	2014	Intercensal Survey	Full Birth Histories	1	2004.5	49565	45308.9	1806	1.09394	0.04828	INCLUDED
Vietnam	Central Highlands	Sex Ratio at Birth	2014	Intercensal Survey	Full Birth Histories	1	2005.5	51234	48005.8	1898	1.06725	0.0450349	INCLUDED
Vietnam	Central Highlands	Sex Ratio at Birth	2014	Intercensal Survey	Full Birth Histories	1	2006.5	48615	43105.4	1759	1.12782	0.045997	INCLUDED
Vietnam	Central Highlands	Sex Ratio at Birth	2014	Intercensal Survey	Full Birth Histories	1	2007.5	52320.3	47339.8	1886	1.10521	0.0468223	INCLUDED
Vietnam	Central Highlands	Sex Ratio at Birth	2014	Intercensal Survey	Full Birth Histories	1	2008.5	48542.6	46156.5	1821	1.0517	0.0393423	INCLUDED
Vietnam	Central Highlands	Sex Ratio at Birth	2014	Intercensal Survey	Full Birth Histories	1	2009.5	52928.6	49147.5	1942	1.07693	0.0461157	INCLUDED
Vietnam	Central Highlands	Sex Ratio at Birth	2014	Intercensal Survey	Full Birth Histories	1	2010.5	41992.4	38102.8	1555	1.10208	0.0558803	INCLUDED
Vietnam	Central Highlands	Sex Ratio at Birth	2014	Intercensal Survey	Full Birth Histories	1	2011.5	47345.4	43603.3	1737	1.08582	0.0469858	INCLUDED
Vietnam	Central Highlands	Sex Ratio at Birth	2014	Intercensal Survey	Full Birth Histories	1	2012.5	53622.1	47895.1	1923	1.11957	0.0432978	INCLUDED
Vietnam	Central Highlands	Sex Ratio at Birth	2014	Intercensal Survey	Full Birth Histories	2	2014	58867	54303.9	2183	1.08403	0.0537866	INCLUDED
Vietnam	Mekong River Delta	Sex Ratio at Birth	2014	Intercensal Survey	Full Birth Histories	5	1981.5	17809.9	15263.6	545	1.16682	0.110168	EXCLUDED
Vietnam	Mekong River Delta	Sex Ratio at Birth	2014	Intercensal Survey	Full Birth Histories	1	1984.5	16849.1	13668.8	505	1.23267	0.0871575	EXCLUDED
Vietnam	Mekong River Delta	Sex Ratio at Birth	2014	Intercensal Survey	Full Birth Histories	1	1985.5	23848.5	21165.7	744	1.12675	0.0935879	EXCLUDED
Vietnam	Mekong River Delta	Sex Ratio at Birth	2014	Intercensal Survey	Full Birth Histories	1	1986.5	32920.8	27902.6	1011	1.17985	0.0602867	EXCLUDED
Vietnam	Mekong River Delta	Sex Ratio at Birth	2014	Intercensal Survey	Full Birth Histories	1	1987.5	43838.2	39558.8	1380	1.10818	0.0518376	EXCLUDED
Vietnam	Mekong River Delta	Sex Ratio at Birth	2014	Intercensal Survey	Full Birth Histories	1	1988.5	54819.6	53824.5	1808	1.01849	0.0474299	EXCLUDED
Vietnam	Mekong River Delta	Sex Ratio at Birth	2014	Intercensal Survey	Full Birth Histories	1	1989.5	70712.9	63496	2244	1.11366	0.043668	INCLUDED
Vietnam	Mekong River Delta	Sex Ratio at Birth	2014	Intercensal Survey	Full Birth Histories	1	1990.5	90028.4	85930.8	2950	1.04769	0.0397021	INCLUDED
Vietnam	Mekong River Delta	Sex Ratio at Birth	2014	Intercensal Survey	Full Birth Histories	1	1991.5	82640.5	78081.1	2684	1.05839	0.0434595	INCLUDED
Vietnam	Mekong River Delta	Sex Ratio at Birth	2014	Intercensal Survey	Full Birth Histories	1	1992.5	97478.6	90125.4	3145	1.08159	0.0404796	INCLUDED
Vietnam	Mekong River Delta	Sex Ratio at Birth	2014	Intercensal Survey	Full Birth Histories	1	1993.5	103968	93423.2	3301	1.11287	0.0376269	INCLUDED
Vietnam	Mekong River Delta	Sex Ratio at Birth	2014	Intercensal Survey	Full Birth Histories	1	1994.5	98969.2	94298.6	3234	1.04953	0.0353366	INCLUDED
Vietnam	Mekong River Delta	Sex Ratio at Birth	2014	Intercensal Survey	Full Birth Histories	1	1995.5	106014	100791	3461	1.05183	0.0299812	INCLUDED
Vietnam	Mekong River Delta	Sex Ratio at Birth	2014	Intercensal Survey	Full Birth Histories	1	1996.5	109092	104167	3541	1.04728	0.0409909	INCLUDED
Vietnam	Mekong River Delta	Sex Ratio at Birth	2014	Intercensal Survey	Full Birth Histories	1	1997.5	117485	103112	3706	1.1394	0.0410105	INCLUDED
Vietnam	Mekong River Delta	Sex Ratio at Birth	2014	Intercensal Survey	Full Birth Histories	1	1998.5	95882.4	86482.7	3023	1.10869	0.0365417	INCLUDED
Vietnam	Mekong River Delta	Sex Ratio at Birth	2014	Intercensal Survey	Full Birth Histories	1	1999.5	105300	101438	3472	1.03808	0.0330327	INCLUDED
Vietnam	Mekong River Delta	Sex Ratio at Birth	2014	Intercensal Survey	Full Birth Histories	1	2000.5	133992	127903	4393	1.04761	0.0348673	INCLUDED
Vietnam	Mekong River Delta	Sex Ratio at Birth	2014	Intercensal Survey	Full Birth Histories	1	2001.5	118158	111574	3831	1.05901	0.0294061	INCLUDED
Vietnam	Mekong River Delta	Sex Ratio at Birth	2014	Intercensal Survey	Full Birth Histories	1	2002.5	117475	109704	3803	1.07083	0.0346534	INCLUDED
Vietnam	Mekong River Delta	Sex Ratio at Birth	2014	Intercensal Survey	Full Birth Histories	1	2003.5	128305	125498	4244	1.02237	0.0308794	INCLUDED
Vietnam	Mekong River Delta	Sex Ratio at Birth	2014	Intercensal Survey	Full Birth Histories	1	2004.5	130108	122045	4224	1.06607	0.0254001	INCLUDED
Vietnam	Mekong River Delta	Sex Ratio at Birth	2014	Intercensal Survey	Full Birth Histories	1	2005.5	128946	118918	4108	1.08433	0.0349745	INCLUDED
Vietnam	Mekong River Delta	Sex Ratio at Birth	2014	Intercensal Survey	Full Birth Histories	1	2006.5	122516	113414	3931	1.08025	0.0306035	INCLUDED
Vietnam	Mekong River Delta	Sex Ratio at Birth	2014	Intercensal Survey	Full Birth Histories	1	2007.5	124654	122482	4091	1.01773	0.0292853	INCLUDED
Vietnam	Mekong River Delta	Sex Ratio at Birth	2014	Intercensal Survey	Full Birth Histories	1	2008.5	130036	120822	4150	1.07626	0.0327718	INCLUDED
Vietnam	Mekong River Delta	Sex Ratio at Birth	2014	Intercensal Survey	Full Birth Histories	1	2009.5	127634	119223	4063	1.07056	0.0282592	INCLUDED
Vietnam	Mekong River Delta	Sex Ratio at Birth	2014	Intercensal Survey	Full Birth Histories	1	2010.5	102622	96537.1	3280	1.06304	0.0366275	INCLUDED
Vietnam	Mekong River Delta	Sex Ratio at Birth	2014	Intercensal Survey	Full Birth Histories	1	2011.5	113929	102693	3570	1.10941	0.0383433	INCLUDED
Vietnam	Mekong River Delta	Sex Ratio at Birth	2014	Intercensal Survey	Full Birth Histories	1	2012.5	135765	120436	4225	1.12728	0.035925	INCLUDED
Vietnam	Mekong River Delta	Sex Ratio at Birth	2014	Intercensal Survey	Full Birth Histories	1	2013.5	128891	122545	4145	1.05178	0.0312297	INCLUDED
Vietnam	Mekong River Delta	Sex Ratio at Birth	2014	Intercensal Survey	Full Birth Histories	1	2014.5	27878.6	21669.3	831	1.28655	0.0726438	INCLUDED
Vietnam	Northern Central area and Central coastal area	Sex Ratio at Birth	2014	Intercensal Survey	Full Birth Histories	5	1980.5	4998.58	4124.3	156	1.21198	0.180868	EXCLUDED
Vietnam	Northern Central area and Central coastal area	Sex Ratio at Birth	2014	Intercensal Survey	Full Birth Histories	2	1984	18989.7	20146.9	633	0.942561	0.077861	EXCLUDED
Vietnam	Northern Central area and Central coastal area	Sex Ratio at Birth	2014	Intercensal Survey	Full Birth Histories	1	1985.5	22430.3	19337.2	687	1.15996	0.0858547	EXCLUDED
Vietnam	Northern Central area and Central coastal area	Sex Ratio at Birth	2014	Intercensal Survey	Full Birth Histories	1	1986.5	32425.2	28167.7	956	1.15115	0.0767993	EXCLUDED
Vietnam	Northern Central area and Central coastal area	Sex Ratio at Birth	2014	Intercensal Survey	Full Birth Histories	1	1987.5	46992.8	42629.7	1433	1.10235	0.0595013	EXCLUDED
Vietnam	Northern Central area and Central coastal area	Sex Ratio at Birth	2014	Intercensal Survey	Full Birth Histories	1	1988.5	61285.2	54533.1	1872	1.12382	0.0422116	EXCLUDED
Vietnam	Northern Central area and Central coastal area	Sex Ratio at Birth	2014	Intercensal Survey	Full Birth Histories	1	1989.5	85387.5	74052.7	2526	1.15306	0.0389576	INCLUDED
Vietnam	Northern Central area and Central coastal area	Sex Ratio at Birth	2014	Intercensal Survey	Full Birth Histories	1	1990.5	111297	104030	3413	1.06985	0.0365289	INCLUDED
Vietnam	Northern Central area and Central coastal area	Sex Ratio at Birth	2014	Intercensal Survey	Full Birth Histories	1	1991.5	122653	107323	3619	1.14284	0.0328398	INCLUDED
Vietnam	Northern Central area and Central coastal area	Sex Ratio at Birth	2014	Intercensal Survey	Full Birth Histories	1	1992.5	138784	134839	4274	1.02926	0.0287876	INCLUDED
Vietnam	Northern Central area and Central coastal area	Sex Ratio at Birth	2014	Intercensal Survey	Full Birth Histories	1	1993.5	155595	142922	4733	1.08867	0.0308092	INCLUDED
Vietnam	Northern Central area and Central coastal area	Sex Ratio at Birth	2014	Intercensal Survey	Full Birth Histories	1	1994.5	150213	138277	4546	1.08632	0.0331222	INCLUDED
Vietnam	Northern Central area and Central coastal area	Sex Ratio at Birth	2014	Intercensal Survey	Full Birth Histories	1	1995.5	162365	153469	4972	1.05796	0.0267746	INCLUDED
Vietnam	Northern Central area and Central coastal area	Sex Ratio at Birth	2014	Intercensal Survey	Full Birth Histories	1	1996.5	149977	138641	4602	1.08176	0.0317961	INCLUDED
Vietnam	Northern Central area and Central coastal area	Sex Ratio at Birth	2014	Intercensal Survey	Full Birth Histories	1	1997.5	149221	137763	4570	1.08317	0.0405545	INCLUDED
Vietnam	Northern Central area and Central coastal area	Sex Ratio at Birth	2014	Intercensal Survey	Full Birth Histories	1	1998.5	138684	124840	4177	1.11089	0.0299596	INCLUDED
Vietnam	Northern Central area and Central coastal area	Sex Ratio at Birth	2014	Intercensal Survey	Full Birth Histories	1	1999.5	131011	124760	4135	1.0501	0.0350495	INCLUDED
Vietnam	Northern Central area and Central coastal area	Sex Ratio at Birth	2014	Intercensal Survey	Full Birth Histories	1	2000.5	145369	137703	4555	1.05567	0.0331022	INCLUDED
Vietnam	Northern Central area and Central coastal area	Sex Ratio at Birth	2014	Intercensal Survey	Full Birth Histories	1	2001.5	140704	130808	4333	1.07566	0.0340959	INCLUDED
Vietnam	Northern Central area and Central coastal area	Sex Ratio at Birth	2014	Intercensal Survey	Full Birth Histories	1	2002.5	131958	125025	4133	1.05545	0.0264976	INCLUDED
Vietnam	Northern Central area and Central coastal area	Sex Ratio at Birth	2014	Intercensal Survey	Full Birth Histories	1	2003.5	147458	141153	4636	1.04467	0.0300076	INCLUDED
Vietnam	Northern Central area and Central coastal area	Sex Ratio at Birth	2014	Intercensal Survey	Full Birth Histories	1	2004.5	148180	137041	4572	1.08129	0.0326032	INCLUDED
Vietnam	Northern Central area and Central coastal area	Sex Ratio at Birth	2014	Intercensal Survey	Full Birth Histories	1	2005.5	146211	132913	4480	1.10006	0.0274705	INCLUDED
Vietnam	Northern Central area and Central coastal area	Sex Ratio at Birth	2014	Intercensal Survey	Full Birth Histories	1	2006.5	144959	137732	4483	1.05248	0.0305501	INCLUDED
Vietnam	Northern Central area and Central coastal area	Sex Ratio at Birth	2014	Intercensal Survey	Full Birth Histories	1	2007.5	143092	138235	4472	1.03514	0.0329468	INCLUDED
Vietnam	Northern Central area and Central coastal area	Sex Ratio at Birth	2014	Intercensal Survey	Full Birth Histories	1	2008.5	144833	130523	4365	1.10963	0.0299316	INCLUDED
Vietnam	Northern Central area and Central coastal area	Sex Ratio at Birth	2014	Intercensal Survey	Full Birth Histories	1	2009.5	158019	139260	4671	1.1347	0.0276732	INCLUDED
Vietnam	Northern Central area and Central coastal area	Sex Ratio at Birth	2014	Intercensal Survey	Full Birth Histories	1	2010.5	120881	114142	3635	1.05904	0.0326842	INCLUDED
Vietnam	Northern Central area and Central coastal area	Sex Ratio at Birth	2014	Intercensal Survey	Full Birth Histories	1	2011.5	149256	140489	4573	1.06241	0.0355348	INCLUDED
Vietnam	Northern Central area and Central coastal area	Sex Ratio at Birth	2014	Intercensal Survey	Full Birth Histories	1	2012.5	189312	161194	5442	1.17443	0.0258798	INCLUDED
Vietnam	Northern Central area and Central coastal area	Sex Ratio at Birth	2014	Intercensal Survey	Full Birth Histories	1	2013.5	169201	162603	5111	1.04058	0.0281861	INCLUDED
Vietnam	Northern Central area and Central coastal area	Sex Ratio at Birth	2014	Intercensal Survey	Full Birth Histories	1	2014.5	37244.8	31376.2	1051	1.18704	0.0597038	INCLUDED
Vietnam	Northern midlands and mountain areas	Sex Ratio at Birth	2014	Intercensal Survey	Full Birth Histories	1	1978.5	55.5823	0	1			EXCLUDED
Vietnam	Northern midlands and mountain areas	Sex Ratio at Birth	2014	Intercensal Survey	Full Birth Histories	5	1981.5	8909.51	7250.71	352	1.22878	0.111322	EXCLUDED
Vietnam	Northern midlands and mountain areas	Sex Ratio at Birth	2014	Intercensal Survey	Full Birth Histories	1	1984.5	11788.7	10818.1	474	1.08972	0.0998925	EXCLUDED
Vietnam	Northern midlands and mountain areas	Sex Ratio at Birth	2014	Intercensal Survey	Full Birth Histories	1	1985.5	16879.4	17558.8	726	0.961308	0.0846571	EXCLUDED
Vietnam	Northern midlands and mountain areas	Sex Ratio at Birth	2014	Intercensal Survey	Full Birth Histories	1	1986.5	29717.7	26002.4	1165	1.14288	0.0632835	EXCLUDED
Vietnam	Northern midlands and mountain areas	Sex Ratio at Birth	2014	Intercensal Survey	Full Birth Histories	1	1987.5	40728.4	35350.4	1589	1.15213	0.0562194	EXCLUDED
Vietnam	Northern midlands and mountain areas	Sex Ratio at Birth	2014	Intercensal Survey	Full Birth Histories	1	1988.5	51315.8	46863.4	2071	1.09501	0.0415246	EXCLUDED
Vietnam	Northern midlands and mountain areas	Sex Ratio at Birth	2014	Intercensal Survey	Full Birth Histories	1	1989.5	67687.6	57487.4	2644	1.17743	0.0429156	INCLUDED
Vietnam	Northern midlands and mountain areas	Sex Ratio at Birth	2014	Intercensal Survey	Full Birth Histories	1	1990.5	90272.7	80295.4	3576	1.12426	0.0316949	INCLUDED
Vietnam	Northern midlands and mountain areas	Sex Ratio at Birth	2014	Intercensal Survey	Full Birth Histories	1	1991.5	91549.2	78853.3	3571	1.16101	0.0383412	INCLUDED
Vietnam	Northern midlands and mountain areas	Sex Ratio at Birth	2014	Intercensal Survey	Full Birth Histories	1	1992.5	97677.1	83670.4	3860	1.1674	0.0342762	INCLUDED
Vietnam	Northern midlands and mountain areas	Sex Ratio at Birth	2014	Intercensal Survey	Full Birth Histories	1	1993.5	107495	97915	4332	1.09784	0.0350249	INCLUDED
Vietnam	Northern midlands and mountain areas	Sex Ratio at Birth	2014	Intercensal Survey	Full Birth Histories	1	1994.5	105090	92635.3	4258	1.13445	0.0357855	INCLUDED
Vietnam	Northern midlands and mountain areas	Sex Ratio at Birth	2014	Intercensal Survey	Full Birth Histories	1	1995.5	107616	99177.2	4435	1.08509	0.0299427	INCLUDED
Vietnam	Northern midlands and mountain areas	Sex Ratio at Birth	2014	Intercensal Survey	Full Birth Histories	1	1996.5	99071.6	90383.4	4108	1.09613	0.0339051	INCLUDED
Vietnam	Northern midlands and mountain areas	Sex Ratio at Birth	2014	Intercensal Survey	Full Birth Histories	1	1997.5	98952.6	91498.9	4091	1.08146	0.0388713	INCLUDED
Vietnam	Northern midlands and mountain areas	Sex Ratio at Birth	2014	Intercensal Survey	Full Birth Histories	1	1998.5	99270.2	90644.4	4076	1.09516	0.0301114	INCLUDED
Vietnam	Northern midlands and mountain areas	Sex Ratio at Birth	2014	Intercensal Survey	Full Birth Histories	1	1999.5	90368.9	90393	3911	0.999733	0.0293083	INCLUDED
Vietnam	Northern midlands and mountain areas	Sex Ratio at Birth	2014	Intercensal Survey	Full Birth Histories	1	2000.5	107345	98704.1	4468	1.08755	0.0296622	INCLUDED
Vietnam	Northern midlands and mountain areas	Sex Ratio at Birth	2014	Intercensal Survey	Full Birth Histories	1	2001.5	100614	96025.7	4241	1.04779	0.0344815	INCLUDED
Vietnam	Northern midlands and mountain areas	Sex Ratio at Birth	2014	Intercensal Survey	Full Birth Histories	1	2002.5	97138.8	93311.9	4144	1.04101	0.0380276	INCLUDED
Vietnam	Northern midlands and mountain areas	Sex Ratio at Birth	2014	Intercensal Survey	Full Birth Histories	1	2003.5	110173	103590	4638	1.06354	0.0301821	INCLUDED
Vietnam	Northern midlands and mountain areas	Sex Ratio at Birth	2014	Intercensal Survey	Full Birth Histories	1	2004.5	114676	102123	4699	1.12292	0.02806	INCLUDED
Vietnam	Northern midlands and mountain areas	Sex Ratio at Birth	2014	Intercensal Survey	Full Birth Histories	1	2005.5	110317	107096	4741	1.03008	0.0282777	INCLUDED
Vietnam	Northern midlands and mountain areas	Sex Ratio at Birth	2014	Intercensal Survey	Full Birth Histories	1	2006.5	115036	104472	4751	1.10112	0.0303147	INCLUDED
Vietnam	Northern midlands and mountain areas	Sex Ratio at Birth	2014	Intercensal Survey	Full Birth Histories	1	2007.5	125038	116154	5214	1.07649	0.0316681	INCLUDED
Vietnam	Northern midlands and mountain areas	Sex Ratio at Birth	2014	Intercensal Survey	Full Birth Histories	1	2008.5	119874	108888	4951	1.1009	0.0273308	INCLUDED
Vietnam	Northern midlands and mountain areas	Sex Ratio at Birth	2014	Intercensal Survey	Full Birth Histories	1	2009.5	127229	115959	5215	1.09718	0.0263488	INCLUDED
Vietnam	Northern midlands and mountain areas	Sex Ratio at Birth	2014	Intercensal Survey	Full Birth Histories	1	2010.5	132300	115075	5372	1.14968	0.03107	INCLUDED
Vietnam	Northern midlands and mountain areas	Sex Ratio at Birth	2014	Intercensal Survey	Full Birth Histories	1	2011.5	133456	121434	5471	1.099	0.0298169	INCLUDED
Vietnam	Northern midlands and mountain areas	Sex Ratio at Birth	2014	Intercensal Survey	Full Birth Histories	1	2012.5	150722	136245	6159	1.10626	0.0294074	INCLUDED
Vietnam	Northern midlands and mountain areas	Sex Ratio at Birth	2014	Intercensal Survey	Full Birth Histories	1	2013.5	146550	131464	5945	1.11476	0.0314319	INCLUDED
Vietnam	Northern midlands and mountain areas	Sex Ratio at Birth	2014	Intercensal Survey	Full Birth Histories	1	2014.5	32276.1	26182.1	1243	1.23275	0.0559072	INCLUDED
Vietnam	Red River Delta	Sex Ratio at Birth	2014	Intercensal Survey	Full Birth Histories	5	1981.5	6777.99	4289.78	144	1.58003	0.214389	EXCLUDED
Vietnam	Red River Delta	Sex Ratio at Birth	2014	Intercensal Survey	Full Birth Histories	2	1985	24495.7	22395.4	608	1.09378	0.0950308	EXCLUDED
Vietnam	Red River Delta	Sex Ratio at Birth	2014	Intercensal Survey	Full Birth Histories	1	1986.5	26653.6	21787.1	594	1.22336	0.0890651	EXCLUDED
Vietnam	Red River Delta	Sex Ratio at Birth	2014	Intercensal Survey	Full Birth Histories	1	1987.5	41051.5	31885.7	927	1.28746	0.0771107	EXCLUDED
Vietnam	Red River Delta	Sex Ratio at Birth	2014	Intercensal Survey	Full Birth Histories	1	1988.5	50069.8	47055.1	1220	1.06407	0.0644793	EXCLUDED
Vietnam	Red River Delta	Sex Ratio at Birth	2014	Intercensal Survey	Full Birth Histories	1	1989.5	74718.5	66200	1793	1.12868	0.0477775	INCLUDED
Vietnam	Red River Delta	Sex Ratio at Birth	2014	Intercensal Survey	Full Birth Histories	1	1990.5	96666.9	87836.4	2351	1.10053	0.0422491	INCLUDED
Vietnam	Red River Delta	Sex Ratio at Birth	2014	Intercensal Survey	Full Birth Histories	1	1991.5	100762	86480.5	2382	1.16514	0.0482303	INCLUDED
Vietnam	Red River Delta	Sex Ratio at Birth	2014	Intercensal Survey	Full Birth Histories	1	1992.5	107879	94622.2	2577	1.1401	0.0424245	INCLUDED
Vietnam	Red River Delta	Sex Ratio at Birth	2014	Intercensal Survey	Full Birth Histories	1	1993.5	111631	108493	2836	1.02891	0.0380992	INCLUDED
Vietnam	Red River Delta	Sex Ratio at Birth	2014	Intercensal Survey	Full Birth Histories	1	1994.5	102793	101958	2636	1.00818	0.0405113	INCLUDED
Vietnam	Red River Delta	Sex Ratio at Birth	2014	Intercensal Survey	Full Birth Histories	1	1995.5	109393	100249	2691	1.09121	0.0347404	INCLUDED
Vietnam	Red River Delta	Sex Ratio at Birth	2014	Intercensal Survey	Full Birth Histories	1	1996.5	110634	105285	2721	1.05081	0.0407032	INCLUDED
Vietnam	Red River Delta	Sex Ratio at Birth	2014	Intercensal Survey	Full Birth Histories	1	1997.5	105681	106590	2698	0.991475	0.0387279	INCLUDED
Vietnam	Red River Delta	Sex Ratio at Birth	2014	Intercensal Survey	Full Birth Histories	1	1998.5	105164	105568	2647	0.996171	0.0419605	INCLUDED
Vietnam	Red River Delta	Sex Ratio at Birth	2014	Intercensal Survey	Full Birth Histories	1	1999.5	94213.8	99878.2	2475	0.943286	0.0404742	INCLUDED
Vietnam	Red River Delta	Sex Ratio at Birth	2014	Intercensal Survey	Full Birth Histories	1	2000.5	118515	112791	2903	1.05075	0.0384438	INCLUDED
Vietnam	Red River Delta	Sex Ratio at Birth	2014	Intercensal Survey	Full Birth Histories	1	2001.5	111358	101533	2652	1.09677	0.0413406	INCLUDED
Vietnam	Red River Delta	Sex Ratio at Birth	2014	Intercensal Survey	Full Birth Histories	1	2002.5	101631	98840.3	2508	1.02823	0.0438904	INCLUDED
Vietnam	Red River Delta	Sex Ratio at Birth	2014	Intercensal Survey	Full Birth Histories	1	2003.5	130541	120890	3073	1.07984	0.0408426	INCLUDED
Vietnam	Red River Delta	Sex Ratio at Birth	2014	Intercensal Survey	Full Birth Histories	1	2004.5	124274	113959	2865	1.09052	0.0403998	INCLUDED
Vietnam	Red River Delta	Sex Ratio at Birth	2014	Intercensal Survey	Full Birth Histories	1	2005.5	125160	114033	2900	1.09758	0.0360164	INCLUDED
Vietnam	Red River Delta	Sex Ratio at Birth	2014	Intercensal Survey	Full Birth Histories	1	2006.5	135214	125213	3148	1.07988	0.0385733	INCLUDED
Vietnam	Red River Delta	Sex Ratio at Birth	2014	Intercensal Survey	Full Birth Histories	1	2007.5	147697	128375	3310	1.15052	0.036672	INCLUDED
Vietnam	Red River Delta	Sex Ratio at Birth	2014	Intercensal Survey	Full Birth Histories	1	2008.5	140913	132767	3269	1.06136	0.0391043	INCLUDED
Vietnam	Red River Delta	Sex Ratio at Birth	2014	Intercensal Survey	Full Birth Histories	1	2009.5	149918	135925	3443	1.10295	0.0334904	INCLUDED
Vietnam	Red River Delta	Sex Ratio at Birth	2014	Intercensal Survey	Full Birth Histories	1	2010.5	136836	124434	3137	1.09967	0.0384294	INCLUDED
Vietnam	Red River Delta	Sex Ratio at Birth	2014	Intercensal Survey	Full Birth Histories	1	2011.5	157263	138250	3515	1.13753	0.03617	INCLUDED
Vietnam	Red River Delta	Sex Ratio at Birth	2014	Intercensal Survey	Full Birth Histories	1	2012.5	189201	160696	4145	1.17738	0.0346258	INCLUDED
Vietnam	Red River Delta	Sex Ratio at Birth	2014	Intercensal Survey	Full Birth Histories	1	2013.5	172301	144278	3796	1.19423	0.0361697	INCLUDED
Vietnam	Red River Delta	Sex Ratio at Birth	2014	Intercensal Survey	Full Birth Histories	1	2014.5	32825.9	29604.2	755	1.10883	0.0758579	INCLUDED
Vietnam	South East	Sex Ratio at Birth	2014	Intercensal Survey	Full Birth Histories	3	1978.5	280.049	349.047	6	0.802325	1.11235	EXCLUDED
Vietnam	South East	Sex Ratio at Birth	2014	Intercensal Survey	Full Birth Histories	5	1982.5	20043.4	16397.3	422	1.22236	0.10853	EXCLUDED
Vietnam	South East	Sex Ratio at Birth	2014	Intercensal Survey	Full Birth Histories	2	1986	31015.2	31802.7	754	0.975236	0.0912871	EXCLUDED
Vietnam	South East	Sex Ratio at Birth	2014	Intercensal Survey	Full Birth Histories	1	1987.5	27554.5	21672.2	589	1.27142	0.0981887	EXCLUDED
Vietnam	South East	Sex Ratio at Birth	2014	Intercensal Survey	Full Birth Histories	1	1988.5	35997	31187.5	786	1.15421	0.0815736	EXCLUDED
Vietnam	South East	Sex Ratio at Birth	2014	Intercensal Survey	Full Birth Histories	1	1989.5	43071.6	38921.1	1004	1.10664	0.0720534	INCLUDED
Vietnam	South East	Sex Ratio at Birth	2014	Intercensal Survey	Full Birth Histories	1	1990.5	59196	56360.7	1361	1.05031	0.056461	INCLUDED
Vietnam	South East	Sex Ratio at Birth	2014	Intercensal Survey	Full Birth Histories	1	1991.5	57238.9	54259.6	1317	1.05491	0.0641146	INCLUDED
Vietnam	South East	Sex Ratio at Birth	2014	Intercensal Survey	Full Birth Histories	1	1992.5	66876.3	62313.2	1543	1.07323	0.0563903	INCLUDED
Vietnam	South East	Sex Ratio at Birth	2014	Intercensal Survey	Full Birth Histories	1	1993.5	74266.2	72536.2	1744	1.02385	0.0513175	INCLUDED
Vietnam	South East	Sex Ratio at Birth	2014	Intercensal Survey	Full Birth Histories	1	1994.5	70249.2	71320.3	1682	0.984981	0.0486847	INCLUDED
Vietnam	South East	Sex Ratio at Birth	2014	Intercensal Survey	Full Birth Histories	1	1995.5	81351.7	75264.9	1851	1.08087	0.0540109	INCLUDED
Vietnam	South East	Sex Ratio at Birth	2014	Intercensal Survey	Full Birth Histories	1	1996.5	86982.4	72533.3	1846	1.19921	0.0578002	INCLUDED
Vietnam	South East	Sex Ratio at Birth	2014	Intercensal Survey	Full Birth Histories	1	1997.5	85255.1	81426.8	1967	1.04702	0.0537605	INCLUDED
Vietnam	South East	Sex Ratio at Birth	2014	Intercensal Survey	Full Birth Histories	1	1998.5	70684.5	67871.9	1664	1.04144	0.0510863	INCLUDED
Vietnam	South East	Sex Ratio at Birth	2014	Intercensal Survey	Full Birth Histories	1	1999.5	85461.4	79646.3	1899	1.07301	0.0482951	INCLUDED
Vietnam	South East	Sex Ratio at Birth	2014	Intercensal Survey	Full Birth Histories	1	2000.5	105376	94393.2	2308	1.11636	0.0499094	INCLUDED
Vietnam	South East	Sex Ratio at Birth	2014	Intercensal Survey	Full Birth Histories	1	2001.5	90338.8	88642	2055	1.01914	0.0515681	INCLUDED
Vietnam	South East	Sex Ratio at Birth	2014	Intercensal Survey	Full Birth Histories	1	2002.5	96541.2	90781.2	2121	1.06345	0.0456176	INCLUDED
Vietnam	South East	Sex Ratio at Birth	2014	Intercensal Survey	Full Birth Histories	1	2003.5	109215	101236	2359	1.07881	0.0489712	INCLUDED
Vietnam	South East	Sex Ratio at Birth	2014	Intercensal Survey	Full Birth Histories	1	2004.5	109321	102104	2347	1.07068	0.0507582	INCLUDED
Vietnam	South East	Sex Ratio at Birth	2014	Intercensal Survey	Full Birth Histories	1	2005.5	105097	100919	2336	1.0414	0.05325	INCLUDED
Vietnam	South East	Sex Ratio at Birth	2014	Intercensal Survey	Full Birth Histories	1	2006.5	106757	98007	2228	1.08928	0.0459201	INCLUDED
Vietnam	South East	Sex Ratio at Birth	2014	Intercensal Survey	Full Birth Histories	1	2007.5	120613	109425	2537	1.10225	0.052356	INCLUDED
Vietnam	South East	Sex Ratio at Birth	2014	Intercensal Survey	Full Birth Histories	1	2008.5	130022	119930	2658	1.08415	0.0410679	INCLUDED
Vietnam	South East	Sex Ratio at Birth	2014	Intercensal Survey	Full Birth Histories	1	2009.5	126042	117214	2593	1.07531	0.0484738	INCLUDED
Vietnam	South East	Sex Ratio at Birth	2014	Intercensal Survey	Full Birth Histories	1	2010.5	100860	96171.8	2057	1.04875	0.0527764	INCLUDED
Vietnam	South East	Sex Ratio at Birth	2014	Intercensal Survey	Full Birth Histories	1	2011.5	124653	111527	2517	1.11769	0.0510494	INCLUDED
Vietnam	South East	Sex Ratio at Birth	2014	Intercensal Survey	Full Birth Histories	1	2012.5	151844	133313	2990	1.139	0.040662	INCLUDED
Vietnam	South East	Sex Ratio at Birth	2014	Intercensal Survey	Full Birth Histories	2	2014	142848	137183	3048	1.0413	0.0452889	INCLUDED
