# Supplementary material for: Sex ratio at birth in Vietnam among six subnational regions during 1980–2050, estimation and probabilistic projection using a Bayesian hierarchical time series model with 2.9 million birth records
Source: PLoS One. 2021 Jul 14;16(7):e0253721. doi: 10.1371/journal.pone.0253721 (PMC8279334; doi:10.1371/journal.pone.0253721)
Supplement: S2 Dataset — Available at: https://doi.org/10.6084/m9.figshare.14724678. (XLSX) [file pone.0253721.s003.xlsx]

## Sheet: SRB Vietnam region estimates
Sex Ratio at Birth Estimates by Vietnam Region from 1980 to 2020 (ratio of male to female live births)
Sex ratio at birth in Vietnam among six subnational regions during 1980–2050, estimation and probabilistic projection using a Bayesian hierarchical time series model with 2.9 million birth records
Vietnam.Region.Name	Indicator	Reference.Year	Quantile	Model.Estimate
Central Highlands	Sex Ratio at Birth	1980	2.5 percentile	1.05074
Central Highlands	Sex Ratio at Birth	1980	Median	1.06707
Central Highlands	Sex Ratio at Birth	1980	97.5 percentile	1.08433
Central Highlands	Sex Ratio at Birth	1981	2.5 percentile	1.05126
Central Highlands	Sex Ratio at Birth	1981	Median	1.06737
Central Highlands	Sex Ratio at Birth	1981	97.5 percentile	1.08448
Central Highlands	Sex Ratio at Birth	1982	2.5 percentile	1.0514
Central Highlands	Sex Ratio at Birth	1982	Median	1.06762
Central Highlands	Sex Ratio at Birth	1982	97.5 percentile	1.08452
Central Highlands	Sex Ratio at Birth	1983	2.5 percentile	1.05148
Central Highlands	Sex Ratio at Birth	1983	Median	1.06769
Central Highlands	Sex Ratio at Birth	1983	97.5 percentile	1.084
Central Highlands	Sex Ratio at Birth	1984	2.5 percentile	1.05173
Central Highlands	Sex Ratio at Birth	1984	Median	1.06783
Central Highlands	Sex Ratio at Birth	1984	97.5 percentile	1.08401
Central Highlands	Sex Ratio at Birth	1985	2.5 percentile	1.05203
Central Highlands	Sex Ratio at Birth	1985	Median	1.06783
Central Highlands	Sex Ratio at Birth	1985	97.5 percentile	1.0838
Central Highlands	Sex Ratio at Birth	1986	2.5 percentile	1.05216
Central Highlands	Sex Ratio at Birth	1986	Median	1.06769
Central Highlands	Sex Ratio at Birth	1986	97.5 percentile	1.08336
Central Highlands	Sex Ratio at Birth	1987	2.5 percentile	1.05195
Central Highlands	Sex Ratio at Birth	1987	Median	1.06731
Central Highlands	Sex Ratio at Birth	1987	97.5 percentile	1.08266
Central Highlands	Sex Ratio at Birth	1988	2.5 percentile	1.05123
Central Highlands	Sex Ratio at Birth	1988	Median	1.06623
Central Highlands	Sex Ratio at Birth	1988	97.5 percentile	1.08135
Central Highlands	Sex Ratio at Birth	1989	2.5 percentile	1.0508
Central Highlands	Sex Ratio at Birth	1989	Median	1.06516
Central Highlands	Sex Ratio at Birth	1989	97.5 percentile	1.07992
Central Highlands	Sex Ratio at Birth	1990	2.5 percentile	1.05042
Central Highlands	Sex Ratio at Birth	1990	Median	1.06441
Central Highlands	Sex Ratio at Birth	1990	97.5 percentile	1.07908
Central Highlands	Sex Ratio at Birth	1991	2.5 percentile	1.04963
Central Highlands	Sex Ratio at Birth	1991	Median	1.06368
Central Highlands	Sex Ratio at Birth	1991	97.5 percentile	1.07842
Central Highlands	Sex Ratio at Birth	1992	2.5 percentile	1.04839
Central Highlands	Sex Ratio at Birth	1992	Median	1.06235
Central Highlands	Sex Ratio at Birth	1992	97.5 percentile	1.07705
Central Highlands	Sex Ratio at Birth	1993	2.5 percentile	1.04776
Central Highlands	Sex Ratio at Birth	1993	Median	1.0617
Central Highlands	Sex Ratio at Birth	1993	97.5 percentile	1.07626
Central Highlands	Sex Ratio at Birth	1994	2.5 percentile	1.04751
Central Highlands	Sex Ratio at Birth	1994	Median	1.06142
Central Highlands	Sex Ratio at Birth	1994	97.5 percentile	1.07604
Central Highlands	Sex Ratio at Birth	1995	2.5 percentile	1.04674
Central Highlands	Sex Ratio at Birth	1995	Median	1.06088
Central Highlands	Sex Ratio at Birth	1995	97.5 percentile	1.07519
Central Highlands	Sex Ratio at Birth	1996	2.5 percentile	1.04676
Central Highlands	Sex Ratio at Birth	1996	Median	1.06088
Central Highlands	Sex Ratio at Birth	1996	97.5 percentile	1.07542
Central Highlands	Sex Ratio at Birth	1997	2.5 percentile	1.04753
Central Highlands	Sex Ratio at Birth	1997	Median	1.06148
Central Highlands	Sex Ratio at Birth	1997	97.5 percentile	1.07599
Central Highlands	Sex Ratio at Birth	1998	2.5 percentile	1.04757
Central Highlands	Sex Ratio at Birth	1998	Median	1.06149
Central Highlands	Sex Ratio at Birth	1998	97.5 percentile	1.07613
Central Highlands	Sex Ratio at Birth	1999	2.5 percentile	1.04775
Central Highlands	Sex Ratio at Birth	1999	Median	1.06171
Central Highlands	Sex Ratio at Birth	1999	97.5 percentile	1.07612
Central Highlands	Sex Ratio at Birth	2000	2.5 percentile	1.04836
Central Highlands	Sex Ratio at Birth	2000	Median	1.06213
Central Highlands	Sex Ratio at Birth	2000	97.5 percentile	1.07669
Central Highlands	Sex Ratio at Birth	2001	2.5 percentile	1.04906
Central Highlands	Sex Ratio at Birth	2001	Median	1.06327
Central Highlands	Sex Ratio at Birth	2001	97.5 percentile	1.0779
Central Highlands	Sex Ratio at Birth	2002	2.5 percentile	1.05065
Central Highlands	Sex Ratio at Birth	2002	Median	1.06474
Central Highlands	Sex Ratio at Birth	2002	97.5 percentile	1.0792
Central Highlands	Sex Ratio at Birth	2003	2.5 percentile	1.05217
Central Highlands	Sex Ratio at Birth	2003	Median	1.06619
Central Highlands	Sex Ratio at Birth	2003	97.5 percentile	1.08075
Central Highlands	Sex Ratio at Birth	2004	2.5 percentile	1.05344
Central Highlands	Sex Ratio at Birth	2004	Median	1.06734
Central Highlands	Sex Ratio at Birth	2004	97.5 percentile	1.08206
Central Highlands	Sex Ratio at Birth	2005	2.5 percentile	1.05468
Central Highlands	Sex Ratio at Birth	2005	Median	1.06853
Central Highlands	Sex Ratio at Birth	2005	97.5 percentile	1.08358
Central Highlands	Sex Ratio at Birth	2006	2.5 percentile	1.05596
Central Highlands	Sex Ratio at Birth	2006	Median	1.06983
Central Highlands	Sex Ratio at Birth	2006	97.5 percentile	1.0856
Central Highlands	Sex Ratio at Birth	2007	2.5 percentile	1.05664
Central Highlands	Sex Ratio at Birth	2007	Median	1.07053
Central Highlands	Sex Ratio at Birth	2007	97.5 percentile	1.08686
Central Highlands	Sex Ratio at Birth	2008	2.5 percentile	1.05636
Central Highlands	Sex Ratio at Birth	2008	Median	1.07022
Central Highlands	Sex Ratio at Birth	2008	97.5 percentile	1.08716
Central Highlands	Sex Ratio at Birth	2009	2.5 percentile	1.05571
Central Highlands	Sex Ratio at Birth	2009	Median	1.06964
Central Highlands	Sex Ratio at Birth	2009	97.5 percentile	1.08744
Central Highlands	Sex Ratio at Birth	2010	2.5 percentile	1.0553
Central Highlands	Sex Ratio at Birth	2010	Median	1.06956
Central Highlands	Sex Ratio at Birth	2010	97.5 percentile	1.08801
Central Highlands	Sex Ratio at Birth	2011	2.5 percentile	1.0547
Central Highlands	Sex Ratio at Birth	2011	Median	1.06929
Central Highlands	Sex Ratio at Birth	2011	97.5 percentile	1.0884
Central Highlands	Sex Ratio at Birth	2012	2.5 percentile	1.05449
Central Highlands	Sex Ratio at Birth	2012	Median	1.06922
Central Highlands	Sex Ratio at Birth	2012	97.5 percentile	1.08888
Central Highlands	Sex Ratio at Birth	2013	2.5 percentile	1.05447
Central Highlands	Sex Ratio at Birth	2013	Median	1.06931
Central Highlands	Sex Ratio at Birth	2013	97.5 percentile	1.08937
Central Highlands	Sex Ratio at Birth	2014	2.5 percentile	1.05415
Central Highlands	Sex Ratio at Birth	2014	Median	1.06907
Central Highlands	Sex Ratio at Birth	2014	97.5 percentile	1.08911
Central Highlands	Sex Ratio at Birth	2015	2.5 percentile	1.05371
Central Highlands	Sex Ratio at Birth	2015	Median	1.06883
Central Highlands	Sex Ratio at Birth	2015	97.5 percentile	1.08914
Central Highlands	Sex Ratio at Birth	2016	2.5 percentile	1.05351
Central Highlands	Sex Ratio at Birth	2016	Median	1.06876
Central Highlands	Sex Ratio at Birth	2016	97.5 percentile	1.0891
Central Highlands	Sex Ratio at Birth	2017	2.5 percentile	1.05289
Central Highlands	Sex Ratio at Birth	2017	Median	1.06826
Central Highlands	Sex Ratio at Birth	2017	97.5 percentile	1.08916
Central Highlands	Sex Ratio at Birth	2018	2.5 percentile	1.05269
Central Highlands	Sex Ratio at Birth	2018	Median	1.06798
Central Highlands	Sex Ratio at Birth	2018	97.5 percentile	1.08973
Central Highlands	Sex Ratio at Birth	2019	2.5 percentile	1.05208
Central Highlands	Sex Ratio at Birth	2019	Median	1.0674
Central Highlands	Sex Ratio at Birth	2019	97.5 percentile	1.08942
Central Highlands	Sex Ratio at Birth	2020	2.5 percentile	1.05123
Central Highlands	Sex Ratio at Birth	2020	Median	1.06704
Central Highlands	Sex Ratio at Birth	2020	97.5 percentile	1.09035
Mekong River Delta	Sex Ratio at Birth	1980	2.5 percentile	1.05493
Mekong River Delta	Sex Ratio at Birth	1980	Median	1.07045
Mekong River Delta	Sex Ratio at Birth	1980	97.5 percentile	1.08621
Mekong River Delta	Sex Ratio at Birth	1981	2.5 percentile	1.05608
Mekong River Delta	Sex Ratio at Birth	1981	Median	1.07136
Mekong River Delta	Sex Ratio at Birth	1981	97.5 percentile	1.08661
Mekong River Delta	Sex Ratio at Birth	1982	2.5 percentile	1.05728
Mekong River Delta	Sex Ratio at Birth	1982	Median	1.07238
Mekong River Delta	Sex Ratio at Birth	1982	97.5 percentile	1.08722
Mekong River Delta	Sex Ratio at Birth	1983	2.5 percentile	1.05793
Mekong River Delta	Sex Ratio at Birth	1983	Median	1.07289
Mekong River Delta	Sex Ratio at Birth	1983	97.5 percentile	1.0876
Mekong River Delta	Sex Ratio at Birth	1984	2.5 percentile	1.0585
Mekong River Delta	Sex Ratio at Birth	1984	Median	1.07312
Mekong River Delta	Sex Ratio at Birth	1984	97.5 percentile	1.08753
Mekong River Delta	Sex Ratio at Birth	1985	2.5 percentile	1.05807
Mekong River Delta	Sex Ratio at Birth	1985	Median	1.07253
Mekong River Delta	Sex Ratio at Birth	1985	97.5 percentile	1.08714
Mekong River Delta	Sex Ratio at Birth	1986	2.5 percentile	1.05785
Mekong River Delta	Sex Ratio at Birth	1986	Median	1.07191
Mekong River Delta	Sex Ratio at Birth	1986	97.5 percentile	1.08662
Mekong River Delta	Sex Ratio at Birth	1987	2.5 percentile	1.05764
Mekong River Delta	Sex Ratio at Birth	1987	Median	1.07145
Mekong River Delta	Sex Ratio at Birth	1987	97.5 percentile	1.08598
Mekong River Delta	Sex Ratio at Birth	1988	2.5 percentile	1.05783
Mekong River Delta	Sex Ratio at Birth	1988	Median	1.07136
Mekong River Delta	Sex Ratio at Birth	1988	97.5 percentile	1.08562
Mekong River Delta	Sex Ratio at Birth	1989	2.5 percentile	1.05898
Mekong River Delta	Sex Ratio at Birth	1989	Median	1.07201
Mekong River Delta	Sex Ratio at Birth	1989	97.5 percentile	1.08574
Mekong River Delta	Sex Ratio at Birth	1990	2.5 percentile	1.05873
Mekong River Delta	Sex Ratio at Birth	1990	Median	1.07195
Mekong River Delta	Sex Ratio at Birth	1990	97.5 percentile	1.08547
Mekong River Delta	Sex Ratio at Birth	1991	2.5 percentile	1.05824
Mekong River Delta	Sex Ratio at Birth	1991	Median	1.0715
Mekong River Delta	Sex Ratio at Birth	1991	97.5 percentile	1.08481
Mekong River Delta	Sex Ratio at Birth	1992	2.5 percentile	1.05817
Mekong River Delta	Sex Ratio at Birth	1992	Median	1.07134
Mekong River Delta	Sex Ratio at Birth	1992	97.5 percentile	1.08443
Mekong River Delta	Sex Ratio at Birth	1993	2.5 percentile	1.05821
Mekong River Delta	Sex Ratio at Birth	1993	Median	1.07145
Mekong River Delta	Sex Ratio at Birth	1993	97.5 percentile	1.08448
Mekong River Delta	Sex Ratio at Birth	1994	2.5 percentile	1.058
Mekong River Delta	Sex Ratio at Birth	1994	Median	1.07122
Mekong River Delta	Sex Ratio at Birth	1994	97.5 percentile	1.08417
Mekong River Delta	Sex Ratio at Birth	1995	2.5 percentile	1.05764
Mekong River Delta	Sex Ratio at Birth	1995	Median	1.0709
Mekong River Delta	Sex Ratio at Birth	1995	97.5 percentile	1.08371
Mekong River Delta	Sex Ratio at Birth	1996	2.5 percentile	1.05795
Mekong River Delta	Sex Ratio at Birth	1996	Median	1.0711
Mekong River Delta	Sex Ratio at Birth	1996	97.5 percentile	1.08404
Mekong River Delta	Sex Ratio at Birth	1997	2.5 percentile	1.0585
Mekong River Delta	Sex Ratio at Birth	1997	Median	1.07145
Mekong River Delta	Sex Ratio at Birth	1997	97.5 percentile	1.08418
Mekong River Delta	Sex Ratio at Birth	1998	2.5 percentile	1.05828
Mekong River Delta	Sex Ratio at Birth	1998	Median	1.07099
Mekong River Delta	Sex Ratio at Birth	1998	97.5 percentile	1.08374
Mekong River Delta	Sex Ratio at Birth	1999	2.5 percentile	1.05744
Mekong River Delta	Sex Ratio at Birth	1999	Median	1.07002
Mekong River Delta	Sex Ratio at Birth	1999	97.5 percentile	1.08254
Mekong River Delta	Sex Ratio at Birth	2000	2.5 percentile	1.05656
Mekong River Delta	Sex Ratio at Birth	2000	Median	1.06916
Mekong River Delta	Sex Ratio at Birth	2000	97.5 percentile	1.08182
Mekong River Delta	Sex Ratio at Birth	2001	2.5 percentile	1.05588
Mekong River Delta	Sex Ratio at Birth	2001	Median	1.06839
Mekong River Delta	Sex Ratio at Birth	2001	97.5 percentile	1.08118
Mekong River Delta	Sex Ratio at Birth	2002	2.5 percentile	1.05563
Mekong River Delta	Sex Ratio at Birth	2002	Median	1.0681
Mekong River Delta	Sex Ratio at Birth	2002	97.5 percentile	1.08081
Mekong River Delta	Sex Ratio at Birth	2003	2.5 percentile	1.05497
Mekong River Delta	Sex Ratio at Birth	2003	Median	1.06752
Mekong River Delta	Sex Ratio at Birth	2003	97.5 percentile	1.08025
Mekong River Delta	Sex Ratio at Birth	2004	2.5 percentile	1.05557
Mekong River Delta	Sex Ratio at Birth	2004	Median	1.06834
Mekong River Delta	Sex Ratio at Birth	2004	97.5 percentile	1.08126
Mekong River Delta	Sex Ratio at Birth	2005	2.5 percentile	1.05595
Mekong River Delta	Sex Ratio at Birth	2005	Median	1.06899
Mekong River Delta	Sex Ratio at Birth	2005	97.5 percentile	1.083
Mekong River Delta	Sex Ratio at Birth	2006	2.5 percentile	1.05667
Mekong River Delta	Sex Ratio at Birth	2006	Median	1.0701
Mekong River Delta	Sex Ratio at Birth	2006	97.5 percentile	1.08538
Mekong River Delta	Sex Ratio at Birth	2007	2.5 percentile	1.05733
Mekong River Delta	Sex Ratio at Birth	2007	Median	1.07082
Mekong River Delta	Sex Ratio at Birth	2007	97.5 percentile	1.08847
Mekong River Delta	Sex Ratio at Birth	2008	2.5 percentile	1.05861
Mekong River Delta	Sex Ratio at Birth	2008	Median	1.07237
Mekong River Delta	Sex Ratio at Birth	2008	97.5 percentile	1.09322
Mekong River Delta	Sex Ratio at Birth	2009	2.5 percentile	1.06026
Mekong River Delta	Sex Ratio at Birth	2009	Median	1.07393
Mekong River Delta	Sex Ratio at Birth	2009	97.5 percentile	1.09905
Mekong River Delta	Sex Ratio at Birth	2010	2.5 percentile	1.06033
Mekong River Delta	Sex Ratio at Birth	2010	Median	1.07432
Mekong River Delta	Sex Ratio at Birth	2010	97.5 percentile	1.10444
Mekong River Delta	Sex Ratio at Birth	2011	2.5 percentile	1.06054
Mekong River Delta	Sex Ratio at Birth	2011	Median	1.07467
Mekong River Delta	Sex Ratio at Birth	2011	97.5 percentile	1.10953
Mekong River Delta	Sex Ratio at Birth	2012	2.5 percentile	1.06025
Mekong River Delta	Sex Ratio at Birth	2012	Median	1.07455
Mekong River Delta	Sex Ratio at Birth	2012	97.5 percentile	1.11299
Mekong River Delta	Sex Ratio at Birth	2013	2.5 percentile	1.05936
Mekong River Delta	Sex Ratio at Birth	2013	Median	1.07395
Mekong River Delta	Sex Ratio at Birth	2013	97.5 percentile	1.11493
Mekong River Delta	Sex Ratio at Birth	2014	2.5 percentile	1.05914
Mekong River Delta	Sex Ratio at Birth	2014	Median	1.07392
Mekong River Delta	Sex Ratio at Birth	2014	97.5 percentile	1.11709
Mekong River Delta	Sex Ratio at Birth	2015	2.5 percentile	1.05819
Mekong River Delta	Sex Ratio at Birth	2015	Median	1.07315
Mekong River Delta	Sex Ratio at Birth	2015	97.5 percentile	1.11862
Mekong River Delta	Sex Ratio at Birth	2016	2.5 percentile	1.0575
Mekong River Delta	Sex Ratio at Birth	2016	Median	1.07279
Mekong River Delta	Sex Ratio at Birth	2016	97.5 percentile	1.11933
Mekong River Delta	Sex Ratio at Birth	2017	2.5 percentile	1.05743
Mekong River Delta	Sex Ratio at Birth	2017	Median	1.07277
Mekong River Delta	Sex Ratio at Birth	2017	97.5 percentile	1.12045
Mekong River Delta	Sex Ratio at Birth	2018	2.5 percentile	1.05685
Mekong River Delta	Sex Ratio at Birth	2018	Median	1.07232
Mekong River Delta	Sex Ratio at Birth	2018	97.5 percentile	1.12058
Mekong River Delta	Sex Ratio at Birth	2019	2.5 percentile	1.0561
Mekong River Delta	Sex Ratio at Birth	2019	Median	1.07163
Mekong River Delta	Sex Ratio at Birth	2019	97.5 percentile	1.12008
Mekong River Delta	Sex Ratio at Birth	2020	2.5 percentile	1.05497
Mekong River Delta	Sex Ratio at Birth	2020	Median	1.07104
Mekong River Delta	Sex Ratio at Birth	2020	97.5 percentile	1.12069
Northern Central area and Central coastal area	Sex Ratio at Birth	1980	2.5 percentile	1.05568
Northern Central area and Central coastal area	Sex Ratio at Birth	1980	Median	1.07113
Northern Central area and Central coastal area	Sex Ratio at Birth	1980	97.5 percentile	1.0871
Northern Central area and Central coastal area	Sex Ratio at Birth	1981	2.5 percentile	1.05696
Northern Central area and Central coastal area	Sex Ratio at Birth	1981	Median	1.07218
Northern Central area and Central coastal area	Sex Ratio at Birth	1981	97.5 percentile	1.08775
Northern Central area and Central coastal area	Sex Ratio at Birth	1982	2.5 percentile	1.05844
Northern Central area and Central coastal area	Sex Ratio at Birth	1982	Median	1.07327
Northern Central area and Central coastal area	Sex Ratio at Birth	1982	97.5 percentile	1.08901
Northern Central area and Central coastal area	Sex Ratio at Birth	1983	2.5 percentile	1.05973
Northern Central area and Central coastal area	Sex Ratio at Birth	1983	Median	1.07432
Northern Central area and Central coastal area	Sex Ratio at Birth	1983	97.5 percentile	1.08967
Northern Central area and Central coastal area	Sex Ratio at Birth	1984	2.5 percentile	1.06047
Northern Central area and Central coastal area	Sex Ratio at Birth	1984	Median	1.0749
Northern Central area and Central coastal area	Sex Ratio at Birth	1984	97.5 percentile	1.08973
Northern Central area and Central coastal area	Sex Ratio at Birth	1985	2.5 percentile	1.0606
Northern Central area and Central coastal area	Sex Ratio at Birth	1985	Median	1.07487
Northern Central area and Central coastal area	Sex Ratio at Birth	1985	97.5 percentile	1.08975
Northern Central area and Central coastal area	Sex Ratio at Birth	1986	2.5 percentile	1.06052
Northern Central area and Central coastal area	Sex Ratio at Birth	1986	Median	1.07484
Northern Central area and Central coastal area	Sex Ratio at Birth	1986	97.5 percentile	1.08957
Northern Central area and Central coastal area	Sex Ratio at Birth	1987	2.5 percentile	1.06051
Northern Central area and Central coastal area	Sex Ratio at Birth	1987	Median	1.07433
Northern Central area and Central coastal area	Sex Ratio at Birth	1987	97.5 percentile	1.08859
Northern Central area and Central coastal area	Sex Ratio at Birth	1988	2.5 percentile	1.06
Northern Central area and Central coastal area	Sex Ratio at Birth	1988	Median	1.07349
Northern Central area and Central coastal area	Sex Ratio at Birth	1988	97.5 percentile	1.08749
Northern Central area and Central coastal area	Sex Ratio at Birth	1989	2.5 percentile	1.05992
Northern Central area and Central coastal area	Sex Ratio at Birth	1989	Median	1.07304
Northern Central area and Central coastal area	Sex Ratio at Birth	1989	97.5 percentile	1.08645
Northern Central area and Central coastal area	Sex Ratio at Birth	1990	2.5 percentile	1.06018
Northern Central area and Central coastal area	Sex Ratio at Birth	1990	Median	1.0736
Northern Central area and Central coastal area	Sex Ratio at Birth	1990	97.5 percentile	1.08651
Northern Central area and Central coastal area	Sex Ratio at Birth	1991	2.5 percentile	1.06055
Northern Central area and Central coastal area	Sex Ratio at Birth	1991	Median	1.07394
Northern Central area and Central coastal area	Sex Ratio at Birth	1991	97.5 percentile	1.08698
Northern Central area and Central coastal area	Sex Ratio at Birth	1992	2.5 percentile	1.0598
Northern Central area and Central coastal area	Sex Ratio at Birth	1992	Median	1.07292
Northern Central area and Central coastal area	Sex Ratio at Birth	1992	97.5 percentile	1.08598
Northern Central area and Central coastal area	Sex Ratio at Birth	1993	2.5 percentile	1.05973
Northern Central area and Central coastal area	Sex Ratio at Birth	1993	Median	1.07274
Northern Central area and Central coastal area	Sex Ratio at Birth	1993	97.5 percentile	1.08581
Northern Central area and Central coastal area	Sex Ratio at Birth	1994	2.5 percentile	1.05912
Northern Central area and Central coastal area	Sex Ratio at Birth	1994	Median	1.07225
Northern Central area and Central coastal area	Sex Ratio at Birth	1994	97.5 percentile	1.08549
Northern Central area and Central coastal area	Sex Ratio at Birth	1995	2.5 percentile	1.05814
Northern Central area and Central coastal area	Sex Ratio at Birth	1995	Median	1.07136
Northern Central area and Central coastal area	Sex Ratio at Birth	1995	97.5 percentile	1.08464
Northern Central area and Central coastal area	Sex Ratio at Birth	1996	2.5 percentile	1.05747
Northern Central area and Central coastal area	Sex Ratio at Birth	1996	Median	1.07051
Northern Central area and Central coastal area	Sex Ratio at Birth	1996	97.5 percentile	1.08404
Northern Central area and Central coastal area	Sex Ratio at Birth	1997	2.5 percentile	1.05624
Northern Central area and Central coastal area	Sex Ratio at Birth	1997	Median	1.06934
Northern Central area and Central coastal area	Sex Ratio at Birth	1997	97.5 percentile	1.08302
Northern Central area and Central coastal area	Sex Ratio at Birth	1998	2.5 percentile	1.05533
Northern Central area and Central coastal area	Sex Ratio at Birth	1998	Median	1.06856
Northern Central area and Central coastal area	Sex Ratio at Birth	1998	97.5 percentile	1.08236
Northern Central area and Central coastal area	Sex Ratio at Birth	1999	2.5 percentile	1.05383
Northern Central area and Central coastal area	Sex Ratio at Birth	1999	Median	1.06694
Northern Central area and Central coastal area	Sex Ratio at Birth	1999	97.5 percentile	1.08074
Northern Central area and Central coastal area	Sex Ratio at Birth	2000	2.5 percentile	1.05338
Northern Central area and Central coastal area	Sex Ratio at Birth	2000	Median	1.06673
Northern Central area and Central coastal area	Sex Ratio at Birth	2000	97.5 percentile	1.08049
Northern Central area and Central coastal area	Sex Ratio at Birth	2001	2.5 percentile	1.05328
Northern Central area and Central coastal area	Sex Ratio at Birth	2001	Median	1.06686
Northern Central area and Central coastal area	Sex Ratio at Birth	2001	97.5 percentile	1.08117
Northern Central area and Central coastal area	Sex Ratio at Birth	2002	2.5 percentile	1.05556
Northern Central area and Central coastal area	Sex Ratio at Birth	2002	Median	1.06966
Northern Central area and Central coastal area	Sex Ratio at Birth	2002	97.5 percentile	1.08423
Northern Central area and Central coastal area	Sex Ratio at Birth	2003	2.5 percentile	1.05851
Northern Central area and Central coastal area	Sex Ratio at Birth	2003	Median	1.07371
Northern Central area and Central coastal area	Sex Ratio at Birth	2003	97.5 percentile	1.08876
Northern Central area and Central coastal area	Sex Ratio at Birth	2004	2.5 percentile	1.0626
Northern Central area and Central coastal area	Sex Ratio at Birth	2004	Median	1.07864
Northern Central area and Central coastal area	Sex Ratio at Birth	2004	97.5 percentile	1.0938
Northern Central area and Central coastal area	Sex Ratio at Birth	2005	2.5 percentile	1.06705
Northern Central area and Central coastal area	Sex Ratio at Birth	2005	Median	1.08384
Northern Central area and Central coastal area	Sex Ratio at Birth	2005	97.5 percentile	1.09965
Northern Central area and Central coastal area	Sex Ratio at Birth	2006	2.5 percentile	1.07183
Northern Central area and Central coastal area	Sex Ratio at Birth	2006	Median	1.08913
Northern Central area and Central coastal area	Sex Ratio at Birth	2006	97.5 percentile	1.10518
Northern Central area and Central coastal area	Sex Ratio at Birth	2007	2.5 percentile	1.07657
Northern Central area and Central coastal area	Sex Ratio at Birth	2007	Median	1.09465
Northern Central area and Central coastal area	Sex Ratio at Birth	2007	97.5 percentile	1.11103
Northern Central area and Central coastal area	Sex Ratio at Birth	2008	2.5 percentile	1.08132
Northern Central area and Central coastal area	Sex Ratio at Birth	2008	Median	1.10026
Northern Central area and Central coastal area	Sex Ratio at Birth	2008	97.5 percentile	1.11724
Northern Central area and Central coastal area	Sex Ratio at Birth	2009	2.5 percentile	1.08614
Northern Central area and Central coastal area	Sex Ratio at Birth	2009	Median	1.10586
Northern Central area and Central coastal area	Sex Ratio at Birth	2009	97.5 percentile	1.12316
Northern Central area and Central coastal area	Sex Ratio at Birth	2010	2.5 percentile	1.08923
Northern Central area and Central coastal area	Sex Ratio at Birth	2010	Median	1.11027
Northern Central area and Central coastal area	Sex Ratio at Birth	2010	97.5 percentile	1.12707
Northern Central area and Central coastal area	Sex Ratio at Birth	2011	2.5 percentile	1.09264
Northern Central area and Central coastal area	Sex Ratio at Birth	2011	Median	1.11363
Northern Central area and Central coastal area	Sex Ratio at Birth	2011	97.5 percentile	1.13
Northern Central area and Central coastal area	Sex Ratio at Birth	2012	2.5 percentile	1.09588
Northern Central area and Central coastal area	Sex Ratio at Birth	2012	Median	1.11626
Northern Central area and Central coastal area	Sex Ratio at Birth	2012	97.5 percentile	1.13248
Northern Central area and Central coastal area	Sex Ratio at Birth	2013	2.5 percentile	1.09655
Northern Central area and Central coastal area	Sex Ratio at Birth	2013	Median	1.1166
Northern Central area and Central coastal area	Sex Ratio at Birth	2013	97.5 percentile	1.13298
Northern Central area and Central coastal area	Sex Ratio at Birth	2014	2.5 percentile	1.09663
Northern Central area and Central coastal area	Sex Ratio at Birth	2014	Median	1.11717
Northern Central area and Central coastal area	Sex Ratio at Birth	2014	97.5 percentile	1.1342
Northern Central area and Central coastal area	Sex Ratio at Birth	2015	2.5 percentile	1.09669
Northern Central area and Central coastal area	Sex Ratio at Birth	2015	Median	1.11728
Northern Central area and Central coastal area	Sex Ratio at Birth	2015	97.5 percentile	1.13475
Northern Central area and Central coastal area	Sex Ratio at Birth	2016	2.5 percentile	1.09679
Northern Central area and Central coastal area	Sex Ratio at Birth	2016	Median	1.11723
Northern Central area and Central coastal area	Sex Ratio at Birth	2016	97.5 percentile	1.13522
Northern Central area and Central coastal area	Sex Ratio at Birth	2017	2.5 percentile	1.096
Northern Central area and Central coastal area	Sex Ratio at Birth	2017	Median	1.11672
Northern Central area and Central coastal area	Sex Ratio at Birth	2017	97.5 percentile	1.13499
Northern Central area and Central coastal area	Sex Ratio at Birth	2018	2.5 percentile	1.09424
Northern Central area and Central coastal area	Sex Ratio at Birth	2018	Median	1.11598
Northern Central area and Central coastal area	Sex Ratio at Birth	2018	97.5 percentile	1.13466
Northern Central area and Central coastal area	Sex Ratio at Birth	2019	2.5 percentile	1.09145
Northern Central area and Central coastal area	Sex Ratio at Birth	2019	Median	1.1142
Northern Central area and Central coastal area	Sex Ratio at Birth	2019	97.5 percentile	1.13348
Northern Central area and Central coastal area	Sex Ratio at Birth	2020	2.5 percentile	1.08824
Northern Central area and Central coastal area	Sex Ratio at Birth	2020	Median	1.11248
Northern Central area and Central coastal area	Sex Ratio at Birth	2020	97.5 percentile	1.13341
Northern midlands and mountain areas	Sex Ratio at Birth	1980	2.5 percentile	1.05342
Northern midlands and mountain areas	Sex Ratio at Birth	1980	Median	1.06926
Northern midlands and mountain areas	Sex Ratio at Birth	1980	97.5 percentile	1.08598
Northern midlands and mountain areas	Sex Ratio at Birth	1981	2.5 percentile	1.05429
Northern midlands and mountain areas	Sex Ratio at Birth	1981	Median	1.06967
Northern midlands and mountain areas	Sex Ratio at Birth	1981	97.5 percentile	1.08599
Northern midlands and mountain areas	Sex Ratio at Birth	1982	2.5 percentile	1.05513
Northern midlands and mountain areas	Sex Ratio at Birth	1982	Median	1.07018
Northern midlands and mountain areas	Sex Ratio at Birth	1982	97.5 percentile	1.08615
Northern midlands and mountain areas	Sex Ratio at Birth	1983	2.5 percentile	1.0558
Northern midlands and mountain areas	Sex Ratio at Birth	1983	Median	1.07072
Northern midlands and mountain areas	Sex Ratio at Birth	1983	97.5 percentile	1.08636
Northern midlands and mountain areas	Sex Ratio at Birth	1984	2.5 percentile	1.0561
Northern midlands and mountain areas	Sex Ratio at Birth	1984	Median	1.07085
Northern midlands and mountain areas	Sex Ratio at Birth	1984	97.5 percentile	1.086
Northern midlands and mountain areas	Sex Ratio at Birth	1985	2.5 percentile	1.05614
Northern midlands and mountain areas	Sex Ratio at Birth	1985	Median	1.07051
Northern midlands and mountain areas	Sex Ratio at Birth	1985	97.5 percentile	1.0852
Northern midlands and mountain areas	Sex Ratio at Birth	1986	2.5 percentile	1.0563
Northern midlands and mountain areas	Sex Ratio at Birth	1986	Median	1.07023
Northern midlands and mountain areas	Sex Ratio at Birth	1986	97.5 percentile	1.08414
Northern midlands and mountain areas	Sex Ratio at Birth	1987	2.5 percentile	1.05588
Northern midlands and mountain areas	Sex Ratio at Birth	1987	Median	1.06948
Northern midlands and mountain areas	Sex Ratio at Birth	1987	97.5 percentile	1.08316
Northern midlands and mountain areas	Sex Ratio at Birth	1988	2.5 percentile	1.055
Northern midlands and mountain areas	Sex Ratio at Birth	1988	Median	1.06841
Northern midlands and mountain areas	Sex Ratio at Birth	1988	97.5 percentile	1.0816
Northern midlands and mountain areas	Sex Ratio at Birth	1989	2.5 percentile	1.05539
Northern midlands and mountain areas	Sex Ratio at Birth	1989	Median	1.06813
Northern midlands and mountain areas	Sex Ratio at Birth	1989	97.5 percentile	1.08111
Northern midlands and mountain areas	Sex Ratio at Birth	1990	2.5 percentile	1.05545
Northern midlands and mountain areas	Sex Ratio at Birth	1990	Median	1.06807
Northern midlands and mountain areas	Sex Ratio at Birth	1990	97.5 percentile	1.08078
Northern midlands and mountain areas	Sex Ratio at Birth	1991	2.5 percentile	1.05555
Northern midlands and mountain areas	Sex Ratio at Birth	1991	Median	1.06811
Northern midlands and mountain areas	Sex Ratio at Birth	1991	97.5 percentile	1.08091
Northern midlands and mountain areas	Sex Ratio at Birth	1992	2.5 percentile	1.05514
Northern midlands and mountain areas	Sex Ratio at Birth	1992	Median	1.06768
Northern midlands and mountain areas	Sex Ratio at Birth	1992	97.5 percentile	1.0804
Northern midlands and mountain areas	Sex Ratio at Birth	1993	2.5 percentile	1.0541
Northern midlands and mountain areas	Sex Ratio at Birth	1993	Median	1.06683
Northern midlands and mountain areas	Sex Ratio at Birth	1993	97.5 percentile	1.07949
Northern midlands and mountain areas	Sex Ratio at Birth	1994	2.5 percentile	1.05365
Northern midlands and mountain areas	Sex Ratio at Birth	1994	Median	1.06661
Northern midlands and mountain areas	Sex Ratio at Birth	1994	97.5 percentile	1.07951
Northern midlands and mountain areas	Sex Ratio at Birth	1995	2.5 percentile	1.05288
Northern midlands and mountain areas	Sex Ratio at Birth	1995	Median	1.06583
Northern midlands and mountain areas	Sex Ratio at Birth	1995	97.5 percentile	1.07871
Northern midlands and mountain areas	Sex Ratio at Birth	1996	2.5 percentile	1.052
Northern midlands and mountain areas	Sex Ratio at Birth	1996	Median	1.06493
Northern midlands and mountain areas	Sex Ratio at Birth	1996	97.5 percentile	1.07766
Northern midlands and mountain areas	Sex Ratio at Birth	1997	2.5 percentile	1.05157
Northern midlands and mountain areas	Sex Ratio at Birth	1997	Median	1.06452
Northern midlands and mountain areas	Sex Ratio at Birth	1997	97.5 percentile	1.07728
Northern midlands and mountain areas	Sex Ratio at Birth	1998	2.5 percentile	1.05043
Northern midlands and mountain areas	Sex Ratio at Birth	1998	Median	1.06343
Northern midlands and mountain areas	Sex Ratio at Birth	1998	97.5 percentile	1.07636
Northern midlands and mountain areas	Sex Ratio at Birth	1999	2.5 percentile	1.04909
Northern midlands and mountain areas	Sex Ratio at Birth	1999	Median	1.06192
Northern midlands and mountain areas	Sex Ratio at Birth	1999	97.5 percentile	1.0748
Northern midlands and mountain areas	Sex Ratio at Birth	2000	2.5 percentile	1.04886
Northern midlands and mountain areas	Sex Ratio at Birth	2000	Median	1.06145
Northern midlands and mountain areas	Sex Ratio at Birth	2000	97.5 percentile	1.0745
Northern midlands and mountain areas	Sex Ratio at Birth	2001	2.5 percentile	1.04976
Northern midlands and mountain areas	Sex Ratio at Birth	2001	Median	1.06274
Northern midlands and mountain areas	Sex Ratio at Birth	2001	97.5 percentile	1.0763
Northern midlands and mountain areas	Sex Ratio at Birth	2002	2.5 percentile	1.05371
Northern midlands and mountain areas	Sex Ratio at Birth	2002	Median	1.06734
Northern midlands and mountain areas	Sex Ratio at Birth	2002	97.5 percentile	1.08151
Northern midlands and mountain areas	Sex Ratio at Birth	2003	2.5 percentile	1.059
Northern midlands and mountain areas	Sex Ratio at Birth	2003	Median	1.07366
Northern midlands and mountain areas	Sex Ratio at Birth	2003	97.5 percentile	1.08807
Northern midlands and mountain areas	Sex Ratio at Birth	2004	2.5 percentile	1.06532
Northern midlands and mountain areas	Sex Ratio at Birth	2004	Median	1.0805
Northern midlands and mountain areas	Sex Ratio at Birth	2004	97.5 percentile	1.09491
Northern midlands and mountain areas	Sex Ratio at Birth	2005	2.5 percentile	1.07101
Northern midlands and mountain areas	Sex Ratio at Birth	2005	Median	1.08652
Northern midlands and mountain areas	Sex Ratio at Birth	2005	97.5 percentile	1.10098
Northern midlands and mountain areas	Sex Ratio at Birth	2006	2.5 percentile	1.07781
Northern midlands and mountain areas	Sex Ratio at Birth	2006	Median	1.09354
Northern midlands and mountain areas	Sex Ratio at Birth	2006	97.5 percentile	1.10826
Northern midlands and mountain areas	Sex Ratio at Birth	2007	2.5 percentile	1.08426
Northern midlands and mountain areas	Sex Ratio at Birth	2007	Median	1.09997
Northern midlands and mountain areas	Sex Ratio at Birth	2007	97.5 percentile	1.1154
Northern midlands and mountain areas	Sex Ratio at Birth	2008	2.5 percentile	1.09065
Northern midlands and mountain areas	Sex Ratio at Birth	2008	Median	1.10672
Northern midlands and mountain areas	Sex Ratio at Birth	2008	97.5 percentile	1.12271
Northern midlands and mountain areas	Sex Ratio at Birth	2009	2.5 percentile	1.09697
Northern midlands and mountain areas	Sex Ratio at Birth	2009	Median	1.1135
Northern midlands and mountain areas	Sex Ratio at Birth	2009	97.5 percentile	1.12995
Northern midlands and mountain areas	Sex Ratio at Birth	2010	2.5 percentile	1.10255
Northern midlands and mountain areas	Sex Ratio at Birth	2010	Median	1.11969
Northern midlands and mountain areas	Sex Ratio at Birth	2010	97.5 percentile	1.13625
Northern midlands and mountain areas	Sex Ratio at Birth	2011	2.5 percentile	1.10768
Northern midlands and mountain areas	Sex Ratio at Birth	2011	Median	1.12451
Northern midlands and mountain areas	Sex Ratio at Birth	2011	97.5 percentile	1.14052
Northern midlands and mountain areas	Sex Ratio at Birth	2012	2.5 percentile	1.11111
Northern midlands and mountain areas	Sex Ratio at Birth	2012	Median	1.12757
Northern midlands and mountain areas	Sex Ratio at Birth	2012	97.5 percentile	1.14358
Northern midlands and mountain areas	Sex Ratio at Birth	2013	2.5 percentile	1.11309
Northern midlands and mountain areas	Sex Ratio at Birth	2013	Median	1.12946
Northern midlands and mountain areas	Sex Ratio at Birth	2013	97.5 percentile	1.14576
Northern midlands and mountain areas	Sex Ratio at Birth	2014	2.5 percentile	1.11431
Northern midlands and mountain areas	Sex Ratio at Birth	2014	Median	1.13079
Northern midlands and mountain areas	Sex Ratio at Birth	2014	97.5 percentile	1.14762
Northern midlands and mountain areas	Sex Ratio at Birth	2015	2.5 percentile	1.1149
Northern midlands and mountain areas	Sex Ratio at Birth	2015	Median	1.13137
Northern midlands and mountain areas	Sex Ratio at Birth	2015	97.5 percentile	1.14854
Northern midlands and mountain areas	Sex Ratio at Birth	2016	2.5 percentile	1.11523
Northern midlands and mountain areas	Sex Ratio at Birth	2016	Median	1.13179
Northern midlands and mountain areas	Sex Ratio at Birth	2016	97.5 percentile	1.14896
Northern midlands and mountain areas	Sex Ratio at Birth	2017	2.5 percentile	1.11495
Northern midlands and mountain areas	Sex Ratio at Birth	2017	Median	1.13171
Northern midlands and mountain areas	Sex Ratio at Birth	2017	97.5 percentile	1.14877
Northern midlands and mountain areas	Sex Ratio at Birth	2018	2.5 percentile	1.1137
Northern midlands and mountain areas	Sex Ratio at Birth	2018	Median	1.13095
Northern midlands and mountain areas	Sex Ratio at Birth	2018	97.5 percentile	1.14849
Northern midlands and mountain areas	Sex Ratio at Birth	2019	2.5 percentile	1.11074
Northern midlands and mountain areas	Sex Ratio at Birth	2019	Median	1.12926
Northern midlands and mountain areas	Sex Ratio at Birth	2019	97.5 percentile	1.14736
Northern midlands and mountain areas	Sex Ratio at Birth	2020	2.5 percentile	1.10669
Northern midlands and mountain areas	Sex Ratio at Birth	2020	Median	1.12652
Northern midlands and mountain areas	Sex Ratio at Birth	2020	97.5 percentile	1.14617
Red River Delta	Sex Ratio at Birth	1980	2.5 percentile	1.05311
Red River Delta	Sex Ratio at Birth	1980	Median	1.06978
Red River Delta	Sex Ratio at Birth	1980	97.5 percentile	1.0863
Red River Delta	Sex Ratio at Birth	1981	2.5 percentile	1.05386
Red River Delta	Sex Ratio at Birth	1981	Median	1.07068
Red River Delta	Sex Ratio at Birth	1981	97.5 percentile	1.08698
Red River Delta	Sex Ratio at Birth	1982	2.5 percentile	1.05503
Red River Delta	Sex Ratio at Birth	1982	Median	1.07152
Red River Delta	Sex Ratio at Birth	1982	97.5 percentile	1.08738
Red River Delta	Sex Ratio at Birth	1983	2.5 percentile	1.05592
Red River Delta	Sex Ratio at Birth	1983	Median	1.07174
Red River Delta	Sex Ratio at Birth	1983	97.5 percentile	1.08744
Red River Delta	Sex Ratio at Birth	1984	2.5 percentile	1.05621
Red River Delta	Sex Ratio at Birth	1984	Median	1.07169
Red River Delta	Sex Ratio at Birth	1984	97.5 percentile	1.08728
Red River Delta	Sex Ratio at Birth	1985	2.5 percentile	1.05675
Red River Delta	Sex Ratio at Birth	1985	Median	1.07166
Red River Delta	Sex Ratio at Birth	1985	97.5 percentile	1.08715
Red River Delta	Sex Ratio at Birth	1986	2.5 percentile	1.05697
Red River Delta	Sex Ratio at Birth	1986	Median	1.07164
Red River Delta	Sex Ratio at Birth	1986	97.5 percentile	1.08666
Red River Delta	Sex Ratio at Birth	1987	2.5 percentile	1.05722
Red River Delta	Sex Ratio at Birth	1987	Median	1.07157
Red River Delta	Sex Ratio at Birth	1987	97.5 percentile	1.08664
Red River Delta	Sex Ratio at Birth	1988	2.5 percentile	1.05787
Red River Delta	Sex Ratio at Birth	1988	Median	1.07177
Red River Delta	Sex Ratio at Birth	1988	97.5 percentile	1.08663
Red River Delta	Sex Ratio at Birth	1989	2.5 percentile	1.05872
Red River Delta	Sex Ratio at Birth	1989	Median	1.07207
Red River Delta	Sex Ratio at Birth	1989	97.5 percentile	1.08633
Red River Delta	Sex Ratio at Birth	1990	2.5 percentile	1.05903
Red River Delta	Sex Ratio at Birth	1990	Median	1.07229
Red River Delta	Sex Ratio at Birth	1990	97.5 percentile	1.0864
Red River Delta	Sex Ratio at Birth	1991	2.5 percentile	1.05894
Red River Delta	Sex Ratio at Birth	1991	Median	1.0724
Red River Delta	Sex Ratio at Birth	1991	97.5 percentile	1.08617
Red River Delta	Sex Ratio at Birth	1992	2.5 percentile	1.05772
Red River Delta	Sex Ratio at Birth	1992	Median	1.07106
Red River Delta	Sex Ratio at Birth	1992	97.5 percentile	1.08463
Red River Delta	Sex Ratio at Birth	1993	2.5 percentile	1.05603
Red River Delta	Sex Ratio at Birth	1993	Median	1.06942
Red River Delta	Sex Ratio at Birth	1993	97.5 percentile	1.08298
Red River Delta	Sex Ratio at Birth	1994	2.5 percentile	1.05479
Red River Delta	Sex Ratio at Birth	1994	Median	1.06807
Red River Delta	Sex Ratio at Birth	1994	97.5 percentile	1.08175
Red River Delta	Sex Ratio at Birth	1995	2.5 percentile	1.05426
Red River Delta	Sex Ratio at Birth	1995	Median	1.06768
Red River Delta	Sex Ratio at Birth	1995	97.5 percentile	1.08128
Red River Delta	Sex Ratio at Birth	1996	2.5 percentile	1.05289
Red River Delta	Sex Ratio at Birth	1996	Median	1.06645
Red River Delta	Sex Ratio at Birth	1996	97.5 percentile	1.08031
Red River Delta	Sex Ratio at Birth	1997	2.5 percentile	1.05153
Red River Delta	Sex Ratio at Birth	1997	Median	1.06532
Red River Delta	Sex Ratio at Birth	1997	97.5 percentile	1.07925
Red River Delta	Sex Ratio at Birth	1998	2.5 percentile	1.05089
Red River Delta	Sex Ratio at Birth	1998	Median	1.06469
Red River Delta	Sex Ratio at Birth	1998	97.5 percentile	1.07885
Red River Delta	Sex Ratio at Birth	1999	2.5 percentile	1.05084
Red River Delta	Sex Ratio at Birth	1999	Median	1.06444
Red River Delta	Sex Ratio at Birth	1999	97.5 percentile	1.07856
Red River Delta	Sex Ratio at Birth	2000	2.5 percentile	1.05107
Red River Delta	Sex Ratio at Birth	2000	Median	1.06512
Red River Delta	Sex Ratio at Birth	2000	97.5 percentile	1.0797
Red River Delta	Sex Ratio at Birth	2001	2.5 percentile	1.05284
Red River Delta	Sex Ratio at Birth	2001	Median	1.06771
Red River Delta	Sex Ratio at Birth	2001	97.5 percentile	1.08409
Red River Delta	Sex Ratio at Birth	2002	2.5 percentile	1.05841
Red River Delta	Sex Ratio at Birth	2002	Median	1.07424
Red River Delta	Sex Ratio at Birth	2002	97.5 percentile	1.09116
Red River Delta	Sex Ratio at Birth	2003	2.5 percentile	1.06601
Red River Delta	Sex Ratio at Birth	2003	Median	1.08218
Red River Delta	Sex Ratio at Birth	2003	97.5 percentile	1.09924
Red River Delta	Sex Ratio at Birth	2004	2.5 percentile	1.07439
Red River Delta	Sex Ratio at Birth	2004	Median	1.09034
Red River Delta	Sex Ratio at Birth	2004	97.5 percentile	1.10725
Red River Delta	Sex Ratio at Birth	2005	2.5 percentile	1.08296
Red River Delta	Sex Ratio at Birth	2005	Median	1.099
Red River Delta	Sex Ratio at Birth	2005	97.5 percentile	1.11601
Red River Delta	Sex Ratio at Birth	2006	2.5 percentile	1.09154
Red River Delta	Sex Ratio at Birth	2006	Median	1.10772
Red River Delta	Sex Ratio at Birth	2006	97.5 percentile	1.12497
Red River Delta	Sex Ratio at Birth	2007	2.5 percentile	1.10007
Red River Delta	Sex Ratio at Birth	2007	Median	1.1168
Red River Delta	Sex Ratio at Birth	2007	97.5 percentile	1.13445
Red River Delta	Sex Ratio at Birth	2008	2.5 percentile	1.10832
Red River Delta	Sex Ratio at Birth	2008	Median	1.12547
Red River Delta	Sex Ratio at Birth	2008	97.5 percentile	1.14386
Red River Delta	Sex Ratio at Birth	2009	2.5 percentile	1.11658
Red River Delta	Sex Ratio at Birth	2009	Median	1.13405
Red River Delta	Sex Ratio at Birth	2009	97.5 percentile	1.15184
Red River Delta	Sex Ratio at Birth	2010	2.5 percentile	1.12292
Red River Delta	Sex Ratio at Birth	2010	Median	1.14023
Red River Delta	Sex Ratio at Birth	2010	97.5 percentile	1.15727
Red River Delta	Sex Ratio at Birth	2011	2.5 percentile	1.12745
Red River Delta	Sex Ratio at Birth	2011	Median	1.14408
Red River Delta	Sex Ratio at Birth	2011	97.5 percentile	1.16054
Red River Delta	Sex Ratio at Birth	2012	2.5 percentile	1.12917
Red River Delta	Sex Ratio at Birth	2012	Median	1.1457
Red River Delta	Sex Ratio at Birth	2012	97.5 percentile	1.16209
Red River Delta	Sex Ratio at Birth	2013	2.5 percentile	1.12936
Red River Delta	Sex Ratio at Birth	2013	Median	1.14593
Red River Delta	Sex Ratio at Birth	2013	97.5 percentile	1.1627
Red River Delta	Sex Ratio at Birth	2014	2.5 percentile	1.12867
Red River Delta	Sex Ratio at Birth	2014	Median	1.14536
Red River Delta	Sex Ratio at Birth	2014	97.5 percentile	1.16213
Red River Delta	Sex Ratio at Birth	2015	2.5 percentile	1.1278
Red River Delta	Sex Ratio at Birth	2015	Median	1.14467
Red River Delta	Sex Ratio at Birth	2015	97.5 percentile	1.16161
Red River Delta	Sex Ratio at Birth	2016	2.5 percentile	1.12676
Red River Delta	Sex Ratio at Birth	2016	Median	1.14378
Red River Delta	Sex Ratio at Birth	2016	97.5 percentile	1.16068
Red River Delta	Sex Ratio at Birth	2017	2.5 percentile	1.12494
Red River Delta	Sex Ratio at Birth	2017	Median	1.14257
Red River Delta	Sex Ratio at Birth	2017	97.5 percentile	1.15979
Red River Delta	Sex Ratio at Birth	2018	2.5 percentile	1.12204
Red River Delta	Sex Ratio at Birth	2018	Median	1.14054
Red River Delta	Sex Ratio at Birth	2018	97.5 percentile	1.15841
Red River Delta	Sex Ratio at Birth	2019	2.5 percentile	1.11801
Red River Delta	Sex Ratio at Birth	2019	Median	1.13748
Red River Delta	Sex Ratio at Birth	2019	97.5 percentile	1.15606
Red River Delta	Sex Ratio at Birth	2020	2.5 percentile	1.11264
Red River Delta	Sex Ratio at Birth	2020	Median	1.13309
Red River Delta	Sex Ratio at Birth	2020	97.5 percentile	1.15341
South East	Sex Ratio at Birth	1980	2.5 percentile	1.04491
South East	Sex Ratio at Birth	1980	Median	1.06127
South East	Sex Ratio at Birth	1980	97.5 percentile	1.07792
South East	Sex Ratio at Birth	1981	2.5 percentile	1.04499
South East	Sex Ratio at Birth	1981	Median	1.06143
South East	Sex Ratio at Birth	1981	97.5 percentile	1.07785
South East	Sex Ratio at Birth	1982	2.5 percentile	1.04559
South East	Sex Ratio at Birth	1982	Median	1.06151
South East	Sex Ratio at Birth	1982	97.5 percentile	1.07777
South East	Sex Ratio at Birth	1983	2.5 percentile	1.04552
South East	Sex Ratio at Birth	1983	Median	1.0613
South East	Sex Ratio at Birth	1983	97.5 percentile	1.07757
South East	Sex Ratio at Birth	1984	2.5 percentile	1.04568
South East	Sex Ratio at Birth	1984	Median	1.06143
South East	Sex Ratio at Birth	1984	97.5 percentile	1.07731
South East	Sex Ratio at Birth	1985	2.5 percentile	1.04608
South East	Sex Ratio at Birth	1985	Median	1.06137
South East	Sex Ratio at Birth	1985	97.5 percentile	1.07721
South East	Sex Ratio at Birth	1986	2.5 percentile	1.04602
South East	Sex Ratio at Birth	1986	Median	1.0609
South East	Sex Ratio at Birth	1986	97.5 percentile	1.07649
South East	Sex Ratio at Birth	1987	2.5 percentile	1.04599
South East	Sex Ratio at Birth	1987	Median	1.06057
South East	Sex Ratio at Birth	1987	97.5 percentile	1.07613
South East	Sex Ratio at Birth	1988	2.5 percentile	1.04626
South East	Sex Ratio at Birth	1988	Median	1.06056
South East	Sex Ratio at Birth	1988	97.5 percentile	1.07583
South East	Sex Ratio at Birth	1989	2.5 percentile	1.04655
South East	Sex Ratio at Birth	1989	Median	1.06072
South East	Sex Ratio at Birth	1989	97.5 percentile	1.07588
South East	Sex Ratio at Birth	1990	2.5 percentile	1.04721
South East	Sex Ratio at Birth	1990	Median	1.06131
South East	Sex Ratio at Birth	1990	97.5 percentile	1.07622
South East	Sex Ratio at Birth	1991	2.5 percentile	1.04749
South East	Sex Ratio at Birth	1991	Median	1.06171
South East	Sex Ratio at Birth	1991	97.5 percentile	1.07682
South East	Sex Ratio at Birth	1992	2.5 percentile	1.04765
South East	Sex Ratio at Birth	1992	Median	1.06204
South East	Sex Ratio at Birth	1992	97.5 percentile	1.07718
South East	Sex Ratio at Birth	1993	2.5 percentile	1.0476
South East	Sex Ratio at Birth	1993	Median	1.06219
South East	Sex Ratio at Birth	1993	97.5 percentile	1.07742
South East	Sex Ratio at Birth	1994	2.5 percentile	1.04844
South East	Sex Ratio at Birth	1994	Median	1.06288
South East	Sex Ratio at Birth	1994	97.5 percentile	1.07813
South East	Sex Ratio at Birth	1995	2.5 percentile	1.04933
South East	Sex Ratio at Birth	1995	Median	1.06369
South East	Sex Ratio at Birth	1995	97.5 percentile	1.07915
South East	Sex Ratio at Birth	1996	2.5 percentile	1.05022
South East	Sex Ratio at Birth	1996	Median	1.06467
South East	Sex Ratio at Birth	1996	97.5 percentile	1.07972
South East	Sex Ratio at Birth	1997	2.5 percentile	1.05039
South East	Sex Ratio at Birth	1997	Median	1.06482
South East	Sex Ratio at Birth	1997	97.5 percentile	1.08003
South East	Sex Ratio at Birth	1998	2.5 percentile	1.0506
South East	Sex Ratio at Birth	1998	Median	1.06499
South East	Sex Ratio at Birth	1998	97.5 percentile	1.07993
South East	Sex Ratio at Birth	1999	2.5 percentile	1.05093
South East	Sex Ratio at Birth	1999	Median	1.0652
South East	Sex Ratio at Birth	1999	97.5 percentile	1.08041
South East	Sex Ratio at Birth	2000	2.5 percentile	1.05052
South East	Sex Ratio at Birth	2000	Median	1.06497
South East	Sex Ratio at Birth	2000	97.5 percentile	1.08106
South East	Sex Ratio at Birth	2001	2.5 percentile	1.05067
South East	Sex Ratio at Birth	2001	Median	1.06573
South East	Sex Ratio at Birth	2001	97.5 percentile	1.08359
South East	Sex Ratio at Birth	2002	2.5 percentile	1.05405
South East	Sex Ratio at Birth	2002	Median	1.06971
South East	Sex Ratio at Birth	2002	97.5 percentile	1.08846
South East	Sex Ratio at Birth	2003	2.5 percentile	1.05847
South East	Sex Ratio at Birth	2003	Median	1.07517
South East	Sex Ratio at Birth	2003	97.5 percentile	1.09446
South East	Sex Ratio at Birth	2004	2.5 percentile	1.06354
South East	Sex Ratio at Birth	2004	Median	1.08103
South East	Sex Ratio at Birth	2004	97.5 percentile	1.10045
South East	Sex Ratio at Birth	2005	2.5 percentile	1.06921
South East	Sex Ratio at Birth	2005	Median	1.08726
South East	Sex Ratio at Birth	2005	97.5 percentile	1.1064
South East	Sex Ratio at Birth	2006	2.5 percentile	1.07588
South East	Sex Ratio at Birth	2006	Median	1.09393
South East	Sex Ratio at Birth	2006	97.5 percentile	1.11317
South East	Sex Ratio at Birth	2007	2.5 percentile	1.0825
South East	Sex Ratio at Birth	2007	Median	1.10062
South East	Sex Ratio at Birth	2007	97.5 percentile	1.11971
South East	Sex Ratio at Birth	2008	2.5 percentile	1.08825
South East	Sex Ratio at Birth	2008	Median	1.10649
South East	Sex Ratio at Birth	2008	97.5 percentile	1.12538
South East	Sex Ratio at Birth	2009	2.5 percentile	1.09347
South East	Sex Ratio at Birth	2009	Median	1.11186
South East	Sex Ratio at Birth	2009	97.5 percentile	1.13005
South East	Sex Ratio at Birth	2010	2.5 percentile	1.09769
South East	Sex Ratio at Birth	2010	Median	1.11641
South East	Sex Ratio at Birth	2010	97.5 percentile	1.13411
South East	Sex Ratio at Birth	2011	2.5 percentile	1.10183
South East	Sex Ratio at Birth	2011	Median	1.11998
South East	Sex Ratio at Birth	2011	97.5 percentile	1.13694
South East	Sex Ratio at Birth	2012	2.5 percentile	1.10469
South East	Sex Ratio at Birth	2012	Median	1.1219
South East	Sex Ratio at Birth	2012	97.5 percentile	1.13862
South East	Sex Ratio at Birth	2013	2.5 percentile	1.10543
South East	Sex Ratio at Birth	2013	Median	1.12224
South East	Sex Ratio at Birth	2013	97.5 percentile	1.13918
South East	Sex Ratio at Birth	2014	2.5 percentile	1.10521
South East	Sex Ratio at Birth	2014	Median	1.12206
South East	Sex Ratio at Birth	2014	97.5 percentile	1.13904
South East	Sex Ratio at Birth	2015	2.5 percentile	1.10475
South East	Sex Ratio at Birth	2015	Median	1.12204
South East	Sex Ratio at Birth	2015	97.5 percentile	1.1395
South East	Sex Ratio at Birth	2016	2.5 percentile	1.10437
South East	Sex Ratio at Birth	2016	Median	1.12178
South East	Sex Ratio at Birth	2016	97.5 percentile	1.1394
South East	Sex Ratio at Birth	2017	2.5 percentile	1.10369
South East	Sex Ratio at Birth	2017	Median	1.12192
South East	Sex Ratio at Birth	2017	97.5 percentile	1.1395
South East	Sex Ratio at Birth	2018	2.5 percentile	1.1026
South East	Sex Ratio at Birth	2018	Median	1.12151
South East	Sex Ratio at Birth	2018	97.5 percentile	1.13964
South East	Sex Ratio at Birth	2019	2.5 percentile	1.0997
South East	Sex Ratio at Birth	2019	Median	1.11946
South East	Sex Ratio at Birth	2019	97.5 percentile	1.13835
South East	Sex Ratio at Birth	2020	2.5 percentile	1.09581
South East	Sex Ratio at Birth	2020	Median	1.11704
South East	Sex Ratio at Birth	2020	97.5 percentile	1.13721
