# Supplementary material for: Sex ratio at birth in Vietnam among six subnational regions during 1980–2050, estimation and probabilistic projection using a Bayesian hierarchical time series model with 2.9 million birth records
Source: PLoS One. 2021 Jul 14;16(7):e0253721. doi: 10.1371/journal.pone.0253721 (PMC8279334; doi:10.1371/journal.pone.0253721)
Supplement: S3 Dataset — Available at: https://doi.org/10.6084/m9.figshare.14724696. (XLSX) [file pone.0253721.s004.xlsx]

## Sheet: SRB Vietnam region projections
Sex Ratio at Birth Projections by Vietnam Region from 1980 to 2020 (ratio of male to female live births)
Sex ratio at birth in Vietnam among six subnational regions during 1980–2050, estimation and probabilistic projection using a Bayesian hierarchical time series model with 2.9 million birth records
Vietnam.Region.Name	Indicator	Reference.Year	Quantile	Model.Projection
Central Highlands	Sex Ratio at Birth	2021	2.5 percentile	1.05075
Central Highlands	Sex Ratio at Birth	2021	Median	1.0667
Central Highlands	Sex Ratio at Birth	2021	97.5 percentile	1.09008
Central Highlands	Sex Ratio at Birth	2022	2.5 percentile	1.05022
Central Highlands	Sex Ratio at Birth	2022	Median	1.06646
Central Highlands	Sex Ratio at Birth	2022	97.5 percentile	1.09034
Central Highlands	Sex Ratio at Birth	2023	2.5 percentile	1.04972
Central Highlands	Sex Ratio at Birth	2023	Median	1.06612
Central Highlands	Sex Ratio at Birth	2023	97.5 percentile	1.09023
Central Highlands	Sex Ratio at Birth	2024	2.5 percentile	1.04936
Central Highlands	Sex Ratio at Birth	2024	Median	1.06599
Central Highlands	Sex Ratio at Birth	2024	97.5 percentile	1.0894
Central Highlands	Sex Ratio at Birth	2025	2.5 percentile	1.04889
Central Highlands	Sex Ratio at Birth	2025	Median	1.0657
Central Highlands	Sex Ratio at Birth	2025	97.5 percentile	1.08888
Central Highlands	Sex Ratio at Birth	2026	2.5 percentile	1.04861
Central Highlands	Sex Ratio at Birth	2026	Median	1.06558
Central Highlands	Sex Ratio at Birth	2026	97.5 percentile	1.088
Central Highlands	Sex Ratio at Birth	2027	2.5 percentile	1.0484
Central Highlands	Sex Ratio at Birth	2027	Median	1.06536
Central Highlands	Sex Ratio at Birth	2027	97.5 percentile	1.08728
Central Highlands	Sex Ratio at Birth	2028	2.5 percentile	1.04838
Central Highlands	Sex Ratio at Birth	2028	Median	1.06521
Central Highlands	Sex Ratio at Birth	2028	97.5 percentile	1.08661
Central Highlands	Sex Ratio at Birth	2029	2.5 percentile	1.04789
Central Highlands	Sex Ratio at Birth	2029	Median	1.06504
Central Highlands	Sex Ratio at Birth	2029	97.5 percentile	1.08626
Central Highlands	Sex Ratio at Birth	2030	2.5 percentile	1.04789
Central Highlands	Sex Ratio at Birth	2030	Median	1.06485
Central Highlands	Sex Ratio at Birth	2030	97.5 percentile	1.08521
Central Highlands	Sex Ratio at Birth	2031	2.5 percentile	1.0477
Central Highlands	Sex Ratio at Birth	2031	Median	1.06476
Central Highlands	Sex Ratio at Birth	2031	97.5 percentile	1.0848
Central Highlands	Sex Ratio at Birth	2032	2.5 percentile	1.0474
Central Highlands	Sex Ratio at Birth	2032	Median	1.06455
Central Highlands	Sex Ratio at Birth	2032	97.5 percentile	1.08438
Central Highlands	Sex Ratio at Birth	2033	2.5 percentile	1.04731
Central Highlands	Sex Ratio at Birth	2033	Median	1.06442
Central Highlands	Sex Ratio at Birth	2033	97.5 percentile	1.08371
Central Highlands	Sex Ratio at Birth	2034	2.5 percentile	1.04721
Central Highlands	Sex Ratio at Birth	2034	Median	1.06429
Central Highlands	Sex Ratio at Birth	2034	97.5 percentile	1.08386
Central Highlands	Sex Ratio at Birth	2035	2.5 percentile	1.04728
Central Highlands	Sex Ratio at Birth	2035	Median	1.06432
Central Highlands	Sex Ratio at Birth	2035	97.5 percentile	1.08364
Central Highlands	Sex Ratio at Birth	2036	2.5 percentile	1.04714
Central Highlands	Sex Ratio at Birth	2036	Median	1.06414
Central Highlands	Sex Ratio at Birth	2036	97.5 percentile	1.08328
Central Highlands	Sex Ratio at Birth	2037	2.5 percentile	1.04711
Central Highlands	Sex Ratio at Birth	2037	Median	1.06399
Central Highlands	Sex Ratio at Birth	2037	97.5 percentile	1.08283
Central Highlands	Sex Ratio at Birth	2038	2.5 percentile	1.04675
Central Highlands	Sex Ratio at Birth	2038	Median	1.06389
Central Highlands	Sex Ratio at Birth	2038	97.5 percentile	1.083
Central Highlands	Sex Ratio at Birth	2039	2.5 percentile	1.04694
Central Highlands	Sex Ratio at Birth	2039	Median	1.06387
Central Highlands	Sex Ratio at Birth	2039	97.5 percentile	1.08281
Central Highlands	Sex Ratio at Birth	2040	2.5 percentile	1.04688
Central Highlands	Sex Ratio at Birth	2040	Median	1.06391
Central Highlands	Sex Ratio at Birth	2040	97.5 percentile	1.08292
Central Highlands	Sex Ratio at Birth	2041	2.5 percentile	1.04681
Central Highlands	Sex Ratio at Birth	2041	Median	1.06384
Central Highlands	Sex Ratio at Birth	2041	97.5 percentile	1.08252
Central Highlands	Sex Ratio at Birth	2042	2.5 percentile	1.0467
Central Highlands	Sex Ratio at Birth	2042	Median	1.06379
Central Highlands	Sex Ratio at Birth	2042	97.5 percentile	1.08227
Central Highlands	Sex Ratio at Birth	2043	2.5 percentile	1.04686
Central Highlands	Sex Ratio at Birth	2043	Median	1.06378
Central Highlands	Sex Ratio at Birth	2043	97.5 percentile	1.08218
Central Highlands	Sex Ratio at Birth	2044	2.5 percentile	1.04681
Central Highlands	Sex Ratio at Birth	2044	Median	1.06373
Central Highlands	Sex Ratio at Birth	2044	97.5 percentile	1.08196
Central Highlands	Sex Ratio at Birth	2045	2.5 percentile	1.04682
Central Highlands	Sex Ratio at Birth	2045	Median	1.06365
Central Highlands	Sex Ratio at Birth	2045	97.5 percentile	1.08176
Central Highlands	Sex Ratio at Birth	2046	2.5 percentile	1.04696
Central Highlands	Sex Ratio at Birth	2046	Median	1.06358
Central Highlands	Sex Ratio at Birth	2046	97.5 percentile	1.08159
Central Highlands	Sex Ratio at Birth	2047	2.5 percentile	1.04669
Central Highlands	Sex Ratio at Birth	2047	Median	1.06358
Central Highlands	Sex Ratio at Birth	2047	97.5 percentile	1.08141
Central Highlands	Sex Ratio at Birth	2048	2.5 percentile	1.0467
Central Highlands	Sex Ratio at Birth	2048	Median	1.06347
Central Highlands	Sex Ratio at Birth	2048	97.5 percentile	1.08148
Central Highlands	Sex Ratio at Birth	2049	2.5 percentile	1.04666
Central Highlands	Sex Ratio at Birth	2049	Median	1.06345
Central Highlands	Sex Ratio at Birth	2049	97.5 percentile	1.08126
Central Highlands	Sex Ratio at Birth	2050	2.5 percentile	1.04658
Central Highlands	Sex Ratio at Birth	2050	Median	1.06343
Central Highlands	Sex Ratio at Birth	2050	97.5 percentile	1.08129
Mekong River Delta	Sex Ratio at Birth	2021	2.5 percentile	1.05402
Mekong River Delta	Sex Ratio at Birth	2021	Median	1.07044
Mekong River Delta	Sex Ratio at Birth	2021	97.5 percentile	1.12133
Mekong River Delta	Sex Ratio at Birth	2022	2.5 percentile	1.05303
Mekong River Delta	Sex Ratio at Birth	2022	Median	1.06993
Mekong River Delta	Sex Ratio at Birth	2022	97.5 percentile	1.12089
Mekong River Delta	Sex Ratio at Birth	2023	2.5 percentile	1.05226
Mekong River Delta	Sex Ratio at Birth	2023	Median	1.0695
Mekong River Delta	Sex Ratio at Birth	2023	97.5 percentile	1.11992
Mekong River Delta	Sex Ratio at Birth	2024	2.5 percentile	1.05172
Mekong River Delta	Sex Ratio at Birth	2024	Median	1.06905
Mekong River Delta	Sex Ratio at Birth	2024	97.5 percentile	1.11889
Mekong River Delta	Sex Ratio at Birth	2025	2.5 percentile	1.05116
Mekong River Delta	Sex Ratio at Birth	2025	Median	1.0687
Mekong River Delta	Sex Ratio at Birth	2025	97.5 percentile	1.11728
Mekong River Delta	Sex Ratio at Birth	2026	2.5 percentile	1.05084
Mekong River Delta	Sex Ratio at Birth	2026	Median	1.06832
Mekong River Delta	Sex Ratio at Birth	2026	97.5 percentile	1.11504
Mekong River Delta	Sex Ratio at Birth	2027	2.5 percentile	1.05035
Mekong River Delta	Sex Ratio at Birth	2027	Median	1.06792
Mekong River Delta	Sex Ratio at Birth	2027	97.5 percentile	1.11194
Mekong River Delta	Sex Ratio at Birth	2028	2.5 percentile	1.04977
Mekong River Delta	Sex Ratio at Birth	2028	Median	1.06754
Mekong River Delta	Sex Ratio at Birth	2028	97.5 percentile	1.1094
Mekong River Delta	Sex Ratio at Birth	2029	2.5 percentile	1.04938
Mekong River Delta	Sex Ratio at Birth	2029	Median	1.06726
Mekong River Delta	Sex Ratio at Birth	2029	97.5 percentile	1.10618
Mekong River Delta	Sex Ratio at Birth	2030	2.5 percentile	1.04919
Mekong River Delta	Sex Ratio at Birth	2030	Median	1.06688
Mekong River Delta	Sex Ratio at Birth	2030	97.5 percentile	1.10308
Mekong River Delta	Sex Ratio at Birth	2031	2.5 percentile	1.04889
Mekong River Delta	Sex Ratio at Birth	2031	Median	1.06662
Mekong River Delta	Sex Ratio at Birth	2031	97.5 percentile	1.09953
Mekong River Delta	Sex Ratio at Birth	2032	2.5 percentile	1.04877
Mekong River Delta	Sex Ratio at Birth	2032	Median	1.06626
Mekong River Delta	Sex Ratio at Birth	2032	97.5 percentile	1.09682
Mekong River Delta	Sex Ratio at Birth	2033	2.5 percentile	1.04847
Mekong River Delta	Sex Ratio at Birth	2033	Median	1.0659
Mekong River Delta	Sex Ratio at Birth	2033	97.5 percentile	1.09377
Mekong River Delta	Sex Ratio at Birth	2034	2.5 percentile	1.04808
Mekong River Delta	Sex Ratio at Birth	2034	Median	1.06549
Mekong River Delta	Sex Ratio at Birth	2034	97.5 percentile	1.09113
Mekong River Delta	Sex Ratio at Birth	2035	2.5 percentile	1.04792
Mekong River Delta	Sex Ratio at Birth	2035	Median	1.06515
Mekong River Delta	Sex Ratio at Birth	2035	97.5 percentile	1.08847
Mekong River Delta	Sex Ratio at Birth	2036	2.5 percentile	1.04755
Mekong River Delta	Sex Ratio at Birth	2036	Median	1.06482
Mekong River Delta	Sex Ratio at Birth	2036	97.5 percentile	1.08681
Mekong River Delta	Sex Ratio at Birth	2037	2.5 percentile	1.04736
Mekong River Delta	Sex Ratio at Birth	2037	Median	1.06468
Mekong River Delta	Sex Ratio at Birth	2037	97.5 percentile	1.08547
Mekong River Delta	Sex Ratio at Birth	2038	2.5 percentile	1.04709
Mekong River Delta	Sex Ratio at Birth	2038	Median	1.06443
Mekong River Delta	Sex Ratio at Birth	2038	97.5 percentile	1.08466
Mekong River Delta	Sex Ratio at Birth	2039	2.5 percentile	1.04705
Mekong River Delta	Sex Ratio at Birth	2039	Median	1.06436
Mekong River Delta	Sex Ratio at Birth	2039	97.5 percentile	1.08372
Mekong River Delta	Sex Ratio at Birth	2040	2.5 percentile	1.04696
Mekong River Delta	Sex Ratio at Birth	2040	Median	1.06413
Mekong River Delta	Sex Ratio at Birth	2040	97.5 percentile	1.08305
Mekong River Delta	Sex Ratio at Birth	2041	2.5 percentile	1.04679
Mekong River Delta	Sex Ratio at Birth	2041	Median	1.06402
Mekong River Delta	Sex Ratio at Birth	2041	97.5 percentile	1.08288
Mekong River Delta	Sex Ratio at Birth	2042	2.5 percentile	1.04674
Mekong River Delta	Sex Ratio at Birth	2042	Median	1.06393
Mekong River Delta	Sex Ratio at Birth	2042	97.5 percentile	1.08257
Mekong River Delta	Sex Ratio at Birth	2043	2.5 percentile	1.04673
Mekong River Delta	Sex Ratio at Birth	2043	Median	1.06384
Mekong River Delta	Sex Ratio at Birth	2043	97.5 percentile	1.0821
Mekong River Delta	Sex Ratio at Birth	2044	2.5 percentile	1.04661
Mekong River Delta	Sex Ratio at Birth	2044	Median	1.06378
Mekong River Delta	Sex Ratio at Birth	2044	97.5 percentile	1.08205
Mekong River Delta	Sex Ratio at Birth	2045	2.5 percentile	1.04662
Mekong River Delta	Sex Ratio at Birth	2045	Median	1.06367
Mekong River Delta	Sex Ratio at Birth	2045	97.5 percentile	1.0818
Mekong River Delta	Sex Ratio at Birth	2046	2.5 percentile	1.04654
Mekong River Delta	Sex Ratio at Birth	2046	Median	1.06368
Mekong River Delta	Sex Ratio at Birth	2046	97.5 percentile	1.0815
Mekong River Delta	Sex Ratio at Birth	2047	2.5 percentile	1.04654
Mekong River Delta	Sex Ratio at Birth	2047	Median	1.06363
Mekong River Delta	Sex Ratio at Birth	2047	97.5 percentile	1.0814
Mekong River Delta	Sex Ratio at Birth	2048	2.5 percentile	1.04667
Mekong River Delta	Sex Ratio at Birth	2048	Median	1.06365
Mekong River Delta	Sex Ratio at Birth	2048	97.5 percentile	1.08113
Mekong River Delta	Sex Ratio at Birth	2049	2.5 percentile	1.04676
Mekong River Delta	Sex Ratio at Birth	2049	Median	1.06364
Mekong River Delta	Sex Ratio at Birth	2049	97.5 percentile	1.081
Mekong River Delta	Sex Ratio at Birth	2050	2.5 percentile	1.04664
Mekong River Delta	Sex Ratio at Birth	2050	Median	1.06356
Mekong River Delta	Sex Ratio at Birth	2050	97.5 percentile	1.08117
Northern Central area and Central coastal area	Sex Ratio at Birth	2021	2.5 percentile	1.08519
Northern Central area and Central coastal area	Sex Ratio at Birth	2021	Median	1.10994
Northern Central area and Central coastal area	Sex Ratio at Birth	2021	97.5 percentile	1.13258
Northern Central area and Central coastal area	Sex Ratio at Birth	2022	2.5 percentile	1.08194
Northern Central area and Central coastal area	Sex Ratio at Birth	2022	Median	1.10678
Northern Central area and Central coastal area	Sex Ratio at Birth	2022	97.5 percentile	1.13073
Northern Central area and Central coastal area	Sex Ratio at Birth	2023	2.5 percentile	1.07882
Northern Central area and Central coastal area	Sex Ratio at Birth	2023	Median	1.10353
Northern Central area and Central coastal area	Sex Ratio at Birth	2023	97.5 percentile	1.12808
Northern Central area and Central coastal area	Sex Ratio at Birth	2024	2.5 percentile	1.07579
Northern Central area and Central coastal area	Sex Ratio at Birth	2024	Median	1.10037
Northern Central area and Central coastal area	Sex Ratio at Birth	2024	97.5 percentile	1.12512
Northern Central area and Central coastal area	Sex Ratio at Birth	2025	2.5 percentile	1.07241
Northern Central area and Central coastal area	Sex Ratio at Birth	2025	Median	1.09703
Northern Central area and Central coastal area	Sex Ratio at Birth	2025	97.5 percentile	1.12194
Northern Central area and Central coastal area	Sex Ratio at Birth	2026	2.5 percentile	1.06954
Northern Central area and Central coastal area	Sex Ratio at Birth	2026	Median	1.09356
Northern Central area and Central coastal area	Sex Ratio at Birth	2026	97.5 percentile	1.11887
Northern Central area and Central coastal area	Sex Ratio at Birth	2027	2.5 percentile	1.06636
Northern Central area and Central coastal area	Sex Ratio at Birth	2027	Median	1.09016
Northern Central area and Central coastal area	Sex Ratio at Birth	2027	97.5 percentile	1.11523
Northern Central area and Central coastal area	Sex Ratio at Birth	2028	2.5 percentile	1.06282
Northern Central area and Central coastal area	Sex Ratio at Birth	2028	Median	1.08664
Northern Central area and Central coastal area	Sex Ratio at Birth	2028	97.5 percentile	1.11165
Northern Central area and Central coastal area	Sex Ratio at Birth	2029	2.5 percentile	1.05943
Northern Central area and Central coastal area	Sex Ratio at Birth	2029	Median	1.08306
Northern Central area and Central coastal area	Sex Ratio at Birth	2029	97.5 percentile	1.10804
Northern Central area and Central coastal area	Sex Ratio at Birth	2030	2.5 percentile	1.05631
Northern Central area and Central coastal area	Sex Ratio at Birth	2030	Median	1.07968
Northern Central area and Central coastal area	Sex Ratio at Birth	2030	97.5 percentile	1.10464
Northern Central area and Central coastal area	Sex Ratio at Birth	2031	2.5 percentile	1.05338
Northern Central area and Central coastal area	Sex Ratio at Birth	2031	Median	1.07624
Northern Central area and Central coastal area	Sex Ratio at Birth	2031	97.5 percentile	1.10115
Northern Central area and Central coastal area	Sex Ratio at Birth	2032	2.5 percentile	1.05108
Northern Central area and Central coastal area	Sex Ratio at Birth	2032	Median	1.07285
Northern Central area and Central coastal area	Sex Ratio at Birth	2032	97.5 percentile	1.09739
Northern Central area and Central coastal area	Sex Ratio at Birth	2033	2.5 percentile	1.04917
Northern Central area and Central coastal area	Sex Ratio at Birth	2033	Median	1.06974
Northern Central area and Central coastal area	Sex Ratio at Birth	2033	97.5 percentile	1.09377
Northern Central area and Central coastal area	Sex Ratio at Birth	2034	2.5 percentile	1.04786
Northern Central area and Central coastal area	Sex Ratio at Birth	2034	Median	1.06718
Northern Central area and Central coastal area	Sex Ratio at Birth	2034	97.5 percentile	1.09014
Northern Central area and Central coastal area	Sex Ratio at Birth	2035	2.5 percentile	1.04689
Northern Central area and Central coastal area	Sex Ratio at Birth	2035	Median	1.06526
Northern Central area and Central coastal area	Sex Ratio at Birth	2035	97.5 percentile	1.087
Northern Central area and Central coastal area	Sex Ratio at Birth	2036	2.5 percentile	1.04624
Northern Central area and Central coastal area	Sex Ratio at Birth	2036	Median	1.06396
Northern Central area and Central coastal area	Sex Ratio at Birth	2036	97.5 percentile	1.08401
Northern Central area and Central coastal area	Sex Ratio at Birth	2037	2.5 percentile	1.04604
Northern Central area and Central coastal area	Sex Ratio at Birth	2037	Median	1.06318
Northern Central area and Central coastal area	Sex Ratio at Birth	2037	97.5 percentile	1.08193
Northern Central area and Central coastal area	Sex Ratio at Birth	2038	2.5 percentile	1.04575
Northern Central area and Central coastal area	Sex Ratio at Birth	2038	Median	1.06279
Northern Central area and Central coastal area	Sex Ratio at Birth	2038	97.5 percentile	1.08078
Northern Central area and Central coastal area	Sex Ratio at Birth	2039	2.5 percentile	1.04576
Northern Central area and Central coastal area	Sex Ratio at Birth	2039	Median	1.06268
Northern Central area and Central coastal area	Sex Ratio at Birth	2039	97.5 percentile	1.08023
Northern Central area and Central coastal area	Sex Ratio at Birth	2040	2.5 percentile	1.04578
Northern Central area and Central coastal area	Sex Ratio at Birth	2040	Median	1.0627
Northern Central area and Central coastal area	Sex Ratio at Birth	2040	97.5 percentile	1.07994
Northern Central area and Central coastal area	Sex Ratio at Birth	2041	2.5 percentile	1.04576
Northern Central area and Central coastal area	Sex Ratio at Birth	2041	Median	1.06268
Northern Central area and Central coastal area	Sex Ratio at Birth	2041	97.5 percentile	1.07998
Northern Central area and Central coastal area	Sex Ratio at Birth	2042	2.5 percentile	1.04589
Northern Central area and Central coastal area	Sex Ratio at Birth	2042	Median	1.0627
Northern Central area and Central coastal area	Sex Ratio at Birth	2042	97.5 percentile	1.08006
Northern Central area and Central coastal area	Sex Ratio at Birth	2043	2.5 percentile	1.04599
Northern Central area and Central coastal area	Sex Ratio at Birth	2043	Median	1.06279
Northern Central area and Central coastal area	Sex Ratio at Birth	2043	97.5 percentile	1.08013
Northern Central area and Central coastal area	Sex Ratio at Birth	2044	2.5 percentile	1.04599
Northern Central area and Central coastal area	Sex Ratio at Birth	2044	Median	1.06291
Northern Central area and Central coastal area	Sex Ratio at Birth	2044	97.5 percentile	1.08019
Northern Central area and Central coastal area	Sex Ratio at Birth	2045	2.5 percentile	1.04601
Northern Central area and Central coastal area	Sex Ratio at Birth	2045	Median	1.06294
Northern Central area and Central coastal area	Sex Ratio at Birth	2045	97.5 percentile	1.08016
Northern Central area and Central coastal area	Sex Ratio at Birth	2046	2.5 percentile	1.04604
Northern Central area and Central coastal area	Sex Ratio at Birth	2046	Median	1.06296
Northern Central area and Central coastal area	Sex Ratio at Birth	2046	97.5 percentile	1.0801
Northern Central area and Central coastal area	Sex Ratio at Birth	2047	2.5 percentile	1.04588
Northern Central area and Central coastal area	Sex Ratio at Birth	2047	Median	1.06299
Northern Central area and Central coastal area	Sex Ratio at Birth	2047	97.5 percentile	1.07998
Northern Central area and Central coastal area	Sex Ratio at Birth	2048	2.5 percentile	1.04605
Northern Central area and Central coastal area	Sex Ratio at Birth	2048	Median	1.06292
Northern Central area and Central coastal area	Sex Ratio at Birth	2048	97.5 percentile	1.08016
Northern Central area and Central coastal area	Sex Ratio at Birth	2049	2.5 percentile	1.04615
Northern Central area and Central coastal area	Sex Ratio at Birth	2049	Median	1.06298
Northern Central area and Central coastal area	Sex Ratio at Birth	2049	97.5 percentile	1.08008
Northern Central area and Central coastal area	Sex Ratio at Birth	2050	2.5 percentile	1.04614
Northern Central area and Central coastal area	Sex Ratio at Birth	2050	Median	1.06307
Northern Central area and Central coastal area	Sex Ratio at Birth	2050	97.5 percentile	1.08008
Northern midlands and mountain areas	Sex Ratio at Birth	2021	2.5 percentile	1.10247
Northern midlands and mountain areas	Sex Ratio at Birth	2021	Median	1.12291
Northern midlands and mountain areas	Sex Ratio at Birth	2021	97.5 percentile	1.14434
Northern midlands and mountain areas	Sex Ratio at Birth	2022	2.5 percentile	1.09767
Northern midlands and mountain areas	Sex Ratio at Birth	2022	Median	1.11883
Northern midlands and mountain areas	Sex Ratio at Birth	2022	97.5 percentile	1.14145
Northern midlands and mountain areas	Sex Ratio at Birth	2023	2.5 percentile	1.0935
Northern midlands and mountain areas	Sex Ratio at Birth	2023	Median	1.11453
Northern midlands and mountain areas	Sex Ratio at Birth	2023	97.5 percentile	1.13789
Northern midlands and mountain areas	Sex Ratio at Birth	2024	2.5 percentile	1.08863
Northern midlands and mountain areas	Sex Ratio at Birth	2024	Median	1.11025
Northern midlands and mountain areas	Sex Ratio at Birth	2024	97.5 percentile	1.13372
Northern midlands and mountain areas	Sex Ratio at Birth	2025	2.5 percentile	1.08422
Northern midlands and mountain areas	Sex Ratio at Birth	2025	Median	1.10603
Northern midlands and mountain areas	Sex Ratio at Birth	2025	97.5 percentile	1.12975
Northern midlands and mountain areas	Sex Ratio at Birth	2026	2.5 percentile	1.07967
Northern midlands and mountain areas	Sex Ratio at Birth	2026	Median	1.10182
Northern midlands and mountain areas	Sex Ratio at Birth	2026	97.5 percentile	1.12532
Northern midlands and mountain areas	Sex Ratio at Birth	2027	2.5 percentile	1.07539
Northern midlands and mountain areas	Sex Ratio at Birth	2027	Median	1.09755
Northern midlands and mountain areas	Sex Ratio at Birth	2027	97.5 percentile	1.12098
Northern midlands and mountain areas	Sex Ratio at Birth	2028	2.5 percentile	1.07054
Northern midlands and mountain areas	Sex Ratio at Birth	2028	Median	1.09351
Northern midlands and mountain areas	Sex Ratio at Birth	2028	97.5 percentile	1.11671
Northern midlands and mountain areas	Sex Ratio at Birth	2029	2.5 percentile	1.06609
Northern midlands and mountain areas	Sex Ratio at Birth	2029	Median	1.08922
Northern midlands and mountain areas	Sex Ratio at Birth	2029	97.5 percentile	1.11271
Northern midlands and mountain areas	Sex Ratio at Birth	2030	2.5 percentile	1.06181
Northern midlands and mountain areas	Sex Ratio at Birth	2030	Median	1.08499
Northern midlands and mountain areas	Sex Ratio at Birth	2030	97.5 percentile	1.10892
Northern midlands and mountain areas	Sex Ratio at Birth	2031	2.5 percentile	1.05783
Northern midlands and mountain areas	Sex Ratio at Birth	2031	Median	1.08078
Northern midlands and mountain areas	Sex Ratio at Birth	2031	97.5 percentile	1.10486
Northern midlands and mountain areas	Sex Ratio at Birth	2032	2.5 percentile	1.05449
Northern midlands and mountain areas	Sex Ratio at Birth	2032	Median	1.07677
Northern midlands and mountain areas	Sex Ratio at Birth	2032	97.5 percentile	1.10064
Northern midlands and mountain areas	Sex Ratio at Birth	2033	2.5 percentile	1.05194
Northern midlands and mountain areas	Sex Ratio at Birth	2033	Median	1.07292
Northern midlands and mountain areas	Sex Ratio at Birth	2033	97.5 percentile	1.09671
Northern midlands and mountain areas	Sex Ratio at Birth	2034	2.5 percentile	1.04977
Northern midlands and mountain areas	Sex Ratio at Birth	2034	Median	1.0697
Northern midlands and mountain areas	Sex Ratio at Birth	2034	97.5 percentile	1.09262
Northern midlands and mountain areas	Sex Ratio at Birth	2035	2.5 percentile	1.04869
Northern midlands and mountain areas	Sex Ratio at Birth	2035	Median	1.06712
Northern midlands and mountain areas	Sex Ratio at Birth	2035	97.5 percentile	1.08889
Northern midlands and mountain areas	Sex Ratio at Birth	2036	2.5 percentile	1.04777
Northern midlands and mountain areas	Sex Ratio at Birth	2036	Median	1.06538
Northern midlands and mountain areas	Sex Ratio at Birth	2036	97.5 percentile	1.08556
Northern midlands and mountain areas	Sex Ratio at Birth	2037	2.5 percentile	1.04718
Northern midlands and mountain areas	Sex Ratio at Birth	2037	Median	1.06444
Northern midlands and mountain areas	Sex Ratio at Birth	2037	97.5 percentile	1.08292
Northern midlands and mountain areas	Sex Ratio at Birth	2038	2.5 percentile	1.04674
Northern midlands and mountain areas	Sex Ratio at Birth	2038	Median	1.06389
Northern midlands and mountain areas	Sex Ratio at Birth	2038	97.5 percentile	1.0816
Northern midlands and mountain areas	Sex Ratio at Birth	2039	2.5 percentile	1.04672
Northern midlands and mountain areas	Sex Ratio at Birth	2039	Median	1.06361
Northern midlands and mountain areas	Sex Ratio at Birth	2039	97.5 percentile	1.08089
Northern midlands and mountain areas	Sex Ratio at Birth	2040	2.5 percentile	1.04653
Northern midlands and mountain areas	Sex Ratio at Birth	2040	Median	1.06345
Northern midlands and mountain areas	Sex Ratio at Birth	2040	97.5 percentile	1.08067
Northern midlands and mountain areas	Sex Ratio at Birth	2041	2.5 percentile	1.04632
Northern midlands and mountain areas	Sex Ratio at Birth	2041	Median	1.0634
Northern midlands and mountain areas	Sex Ratio at Birth	2041	97.5 percentile	1.08041
Northern midlands and mountain areas	Sex Ratio at Birth	2042	2.5 percentile	1.04632
Northern midlands and mountain areas	Sex Ratio at Birth	2042	Median	1.06334
Northern midlands and mountain areas	Sex Ratio at Birth	2042	97.5 percentile	1.0806
Northern midlands and mountain areas	Sex Ratio at Birth	2043	2.5 percentile	1.04631
Northern midlands and mountain areas	Sex Ratio at Birth	2043	Median	1.06341
Northern midlands and mountain areas	Sex Ratio at Birth	2043	97.5 percentile	1.08056
Northern midlands and mountain areas	Sex Ratio at Birth	2044	2.5 percentile	1.04633
Northern midlands and mountain areas	Sex Ratio at Birth	2044	Median	1.06341
Northern midlands and mountain areas	Sex Ratio at Birth	2044	97.5 percentile	1.08073
Northern midlands and mountain areas	Sex Ratio at Birth	2045	2.5 percentile	1.04632
Northern midlands and mountain areas	Sex Ratio at Birth	2045	Median	1.06335
Northern midlands and mountain areas	Sex Ratio at Birth	2045	97.5 percentile	1.08051
Northern midlands and mountain areas	Sex Ratio at Birth	2046	2.5 percentile	1.04636
Northern midlands and mountain areas	Sex Ratio at Birth	2046	Median	1.06337
Northern midlands and mountain areas	Sex Ratio at Birth	2046	97.5 percentile	1.08068
Northern midlands and mountain areas	Sex Ratio at Birth	2047	2.5 percentile	1.04632
Northern midlands and mountain areas	Sex Ratio at Birth	2047	Median	1.06336
Northern midlands and mountain areas	Sex Ratio at Birth	2047	97.5 percentile	1.08058
Northern midlands and mountain areas	Sex Ratio at Birth	2048	2.5 percentile	1.04634
Northern midlands and mountain areas	Sex Ratio at Birth	2048	Median	1.06333
Northern midlands and mountain areas	Sex Ratio at Birth	2048	97.5 percentile	1.08048
Northern midlands and mountain areas	Sex Ratio at Birth	2049	2.5 percentile	1.04643
Northern midlands and mountain areas	Sex Ratio at Birth	2049	Median	1.06331
Northern midlands and mountain areas	Sex Ratio at Birth	2049	97.5 percentile	1.08045
Northern midlands and mountain areas	Sex Ratio at Birth	2050	2.5 percentile	1.04635
Northern midlands and mountain areas	Sex Ratio at Birth	2050	Median	1.0633
Northern midlands and mountain areas	Sex Ratio at Birth	2050	97.5 percentile	1.08048
Red River Delta	Sex Ratio at Birth	2021	2.5 percentile	1.10739
Red River Delta	Sex Ratio at Birth	2021	Median	1.12814
Red River Delta	Sex Ratio at Birth	2021	97.5 percentile	1.14957
Red River Delta	Sex Ratio at Birth	2022	2.5 percentile	1.10199
Red River Delta	Sex Ratio at Birth	2022	Median	1.12315
Red River Delta	Sex Ratio at Birth	2022	97.5 percentile	1.14477
Red River Delta	Sex Ratio at Birth	2023	2.5 percentile	1.09665
Red River Delta	Sex Ratio at Birth	2023	Median	1.11813
Red River Delta	Sex Ratio at Birth	2023	97.5 percentile	1.13998
Red River Delta	Sex Ratio at Birth	2024	2.5 percentile	1.09143
Red River Delta	Sex Ratio at Birth	2024	Median	1.11309
Red River Delta	Sex Ratio at Birth	2024	97.5 percentile	1.13516
Red River Delta	Sex Ratio at Birth	2025	2.5 percentile	1.08634
Red River Delta	Sex Ratio at Birth	2025	Median	1.10826
Red River Delta	Sex Ratio at Birth	2025	97.5 percentile	1.13058
Red River Delta	Sex Ratio at Birth	2026	2.5 percentile	1.08095
Red River Delta	Sex Ratio at Birth	2026	Median	1.10344
Red River Delta	Sex Ratio at Birth	2026	97.5 percentile	1.12566
Red River Delta	Sex Ratio at Birth	2027	2.5 percentile	1.076
Red River Delta	Sex Ratio at Birth	2027	Median	1.09862
Red River Delta	Sex Ratio at Birth	2027	97.5 percentile	1.12119
Red River Delta	Sex Ratio at Birth	2028	2.5 percentile	1.0707
Red River Delta	Sex Ratio at Birth	2028	Median	1.09386
Red River Delta	Sex Ratio at Birth	2028	97.5 percentile	1.11643
Red River Delta	Sex Ratio at Birth	2029	2.5 percentile	1.06558
Red River Delta	Sex Ratio at Birth	2029	Median	1.08911
Red River Delta	Sex Ratio at Birth	2029	97.5 percentile	1.11166
Red River Delta	Sex Ratio at Birth	2030	2.5 percentile	1.0607
Red River Delta	Sex Ratio at Birth	2030	Median	1.0844
Red River Delta	Sex Ratio at Birth	2030	97.5 percentile	1.10695
Red River Delta	Sex Ratio at Birth	2031	2.5 percentile	1.0569
Red River Delta	Sex Ratio at Birth	2031	Median	1.07966
Red River Delta	Sex Ratio at Birth	2031	97.5 percentile	1.10249
Red River Delta	Sex Ratio at Birth	2032	2.5 percentile	1.05369
Red River Delta	Sex Ratio at Birth	2032	Median	1.07518
Red River Delta	Sex Ratio at Birth	2032	97.5 percentile	1.09841
Red River Delta	Sex Ratio at Birth	2033	2.5 percentile	1.05119
Red River Delta	Sex Ratio at Birth	2033	Median	1.07129
Red River Delta	Sex Ratio at Birth	2033	97.5 percentile	1.09414
Red River Delta	Sex Ratio at Birth	2034	2.5 percentile	1.04986
Red River Delta	Sex Ratio at Birth	2034	Median	1.06836
Red River Delta	Sex Ratio at Birth	2034	97.5 percentile	1.09004
Red River Delta	Sex Ratio at Birth	2035	2.5 percentile	1.04853
Red River Delta	Sex Ratio at Birth	2035	Median	1.06636
Red River Delta	Sex Ratio at Birth	2035	97.5 percentile	1.08625
Red River Delta	Sex Ratio at Birth	2036	2.5 percentile	1.04798
Red River Delta	Sex Ratio at Birth	2036	Median	1.06517
Red River Delta	Sex Ratio at Birth	2036	97.5 percentile	1.08361
Red River Delta	Sex Ratio at Birth	2037	2.5 percentile	1.0473
Red River Delta	Sex Ratio at Birth	2037	Median	1.06449
Red River Delta	Sex Ratio at Birth	2037	97.5 percentile	1.08211
Red River Delta	Sex Ratio at Birth	2038	2.5 percentile	1.04744
Red River Delta	Sex Ratio at Birth	2038	Median	1.06423
Red River Delta	Sex Ratio at Birth	2038	97.5 percentile	1.0815
Red River Delta	Sex Ratio at Birth	2039	2.5 percentile	1.04727
Red River Delta	Sex Ratio at Birth	2039	Median	1.06405
Red River Delta	Sex Ratio at Birth	2039	97.5 percentile	1.08118
Red River Delta	Sex Ratio at Birth	2040	2.5 percentile	1.04715
Red River Delta	Sex Ratio at Birth	2040	Median	1.06394
Red River Delta	Sex Ratio at Birth	2040	97.5 percentile	1.08115
Red River Delta	Sex Ratio at Birth	2041	2.5 percentile	1.047
Red River Delta	Sex Ratio at Birth	2041	Median	1.06383
Red River Delta	Sex Ratio at Birth	2041	97.5 percentile	1.08118
Red River Delta	Sex Ratio at Birth	2042	2.5 percentile	1.04671
Red River Delta	Sex Ratio at Birth	2042	Median	1.06376
Red River Delta	Sex Ratio at Birth	2042	97.5 percentile	1.08101
Red River Delta	Sex Ratio at Birth	2043	2.5 percentile	1.04671
Red River Delta	Sex Ratio at Birth	2043	Median	1.06375
Red River Delta	Sex Ratio at Birth	2043	97.5 percentile	1.08105
Red River Delta	Sex Ratio at Birth	2044	2.5 percentile	1.04676
Red River Delta	Sex Ratio at Birth	2044	Median	1.06369
Red River Delta	Sex Ratio at Birth	2044	97.5 percentile	1.08094
Red River Delta	Sex Ratio at Birth	2045	2.5 percentile	1.04663
Red River Delta	Sex Ratio at Birth	2045	Median	1.06365
Red River Delta	Sex Ratio at Birth	2045	97.5 percentile	1.0809
Red River Delta	Sex Ratio at Birth	2046	2.5 percentile	1.04683
Red River Delta	Sex Ratio at Birth	2046	Median	1.06358
Red River Delta	Sex Ratio at Birth	2046	97.5 percentile	1.0806
Red River Delta	Sex Ratio at Birth	2047	2.5 percentile	1.04679
Red River Delta	Sex Ratio at Birth	2047	Median	1.06358
Red River Delta	Sex Ratio at Birth	2047	97.5 percentile	1.08079
Red River Delta	Sex Ratio at Birth	2048	2.5 percentile	1.04671
Red River Delta	Sex Ratio at Birth	2048	Median	1.06357
Red River Delta	Sex Ratio at Birth	2048	97.5 percentile	1.08076
Red River Delta	Sex Ratio at Birth	2049	2.5 percentile	1.04651
Red River Delta	Sex Ratio at Birth	2049	Median	1.06347
Red River Delta	Sex Ratio at Birth	2049	97.5 percentile	1.08061
Red River Delta	Sex Ratio at Birth	2050	2.5 percentile	1.04642
Red River Delta	Sex Ratio at Birth	2050	Median	1.0635
Red River Delta	Sex Ratio at Birth	2050	97.5 percentile	1.08067
South East	Sex Ratio at Birth	2021	2.5 percentile	1.09217
South East	Sex Ratio at Birth	2021	Median	1.11376
South East	Sex Ratio at Birth	2021	97.5 percentile	1.13582
South East	Sex Ratio at Birth	2022	2.5 percentile	1.08834
South East	Sex Ratio at Birth	2022	Median	1.11027
South East	Sex Ratio at Birth	2022	97.5 percentile	1.13331
South East	Sex Ratio at Birth	2023	2.5 percentile	1.08454
South East	Sex Ratio at Birth	2023	Median	1.10667
South East	Sex Ratio at Birth	2023	97.5 percentile	1.13001
South East	Sex Ratio at Birth	2024	2.5 percentile	1.08069
South East	Sex Ratio at Birth	2024	Median	1.10304
South East	Sex Ratio at Birth	2024	97.5 percentile	1.12615
South East	Sex Ratio at Birth	2025	2.5 percentile	1.0767
South East	Sex Ratio at Birth	2025	Median	1.09929
South East	Sex Ratio at Birth	2025	97.5 percentile	1.12262
South East	Sex Ratio at Birth	2026	2.5 percentile	1.07246
South East	Sex Ratio at Birth	2026	Median	1.09559
South East	Sex Ratio at Birth	2026	97.5 percentile	1.11896
South East	Sex Ratio at Birth	2027	2.5 percentile	1.06853
South East	Sex Ratio at Birth	2027	Median	1.09197
South East	Sex Ratio at Birth	2027	97.5 percentile	1.11502
South East	Sex Ratio at Birth	2028	2.5 percentile	1.0646
South East	Sex Ratio at Birth	2028	Median	1.08828
South East	Sex Ratio at Birth	2028	97.5 percentile	1.11133
South East	Sex Ratio at Birth	2029	2.5 percentile	1.06056
South East	Sex Ratio at Birth	2029	Median	1.0843
South East	Sex Ratio at Birth	2029	97.5 percentile	1.1077
South East	Sex Ratio at Birth	2030	2.5 percentile	1.05693
South East	Sex Ratio at Birth	2030	Median	1.08049
South East	Sex Ratio at Birth	2030	97.5 percentile	1.10399
South East	Sex Ratio at Birth	2031	2.5 percentile	1.0542
South East	Sex Ratio at Birth	2031	Median	1.07677
South East	Sex Ratio at Birth	2031	97.5 percentile	1.10066
South East	Sex Ratio at Birth	2032	2.5 percentile	1.05154
South East	Sex Ratio at Birth	2032	Median	1.07308
South East	Sex Ratio at Birth	2032	97.5 percentile	1.09675
South East	Sex Ratio at Birth	2033	2.5 percentile	1.04965
South East	Sex Ratio at Birth	2033	Median	1.06985
South East	Sex Ratio at Birth	2033	97.5 percentile	1.09301
South East	Sex Ratio at Birth	2034	2.5 percentile	1.0482
South East	Sex Ratio at Birth	2034	Median	1.06722
South East	Sex Ratio at Birth	2034	97.5 percentile	1.08983
South East	Sex Ratio at Birth	2035	2.5 percentile	1.04692
South East	Sex Ratio at Birth	2035	Median	1.06527
South East	Sex Ratio at Birth	2035	97.5 percentile	1.08631
South East	Sex Ratio at Birth	2036	2.5 percentile	1.04647
South East	Sex Ratio at Birth	2036	Median	1.0641
South East	Sex Ratio at Birth	2036	97.5 percentile	1.08374
South East	Sex Ratio at Birth	2037	2.5 percentile	1.04608
South East	Sex Ratio at Birth	2037	Median	1.06337
South East	Sex Ratio at Birth	2037	97.5 percentile	1.08153
South East	Sex Ratio at Birth	2038	2.5 percentile	1.04594
South East	Sex Ratio at Birth	2038	Median	1.06297
South East	Sex Ratio at Birth	2038	97.5 percentile	1.08083
South East	Sex Ratio at Birth	2039	2.5 percentile	1.04592
South East	Sex Ratio at Birth	2039	Median	1.06292
South East	Sex Ratio at Birth	2039	97.5 percentile	1.08046
South East	Sex Ratio at Birth	2040	2.5 percentile	1.0458
South East	Sex Ratio at Birth	2040	Median	1.06295
South East	Sex Ratio at Birth	2040	97.5 percentile	1.08022
South East	Sex Ratio at Birth	2041	2.5 percentile	1.04615
South East	Sex Ratio at Birth	2041	Median	1.06288
South East	Sex Ratio at Birth	2041	97.5 percentile	1.08044
South East	Sex Ratio at Birth	2042	2.5 percentile	1.04603
South East	Sex Ratio at Birth	2042	Median	1.06287
South East	Sex Ratio at Birth	2042	97.5 percentile	1.0803
South East	Sex Ratio at Birth	2043	2.5 percentile	1.04614
South East	Sex Ratio at Birth	2043	Median	1.06295
South East	Sex Ratio at Birth	2043	97.5 percentile	1.08013
South East	Sex Ratio at Birth	2044	2.5 percentile	1.04601
South East	Sex Ratio at Birth	2044	Median	1.06299
South East	Sex Ratio at Birth	2044	97.5 percentile	1.08019
South East	Sex Ratio at Birth	2045	2.5 percentile	1.04631
South East	Sex Ratio at Birth	2045	Median	1.06304
South East	Sex Ratio at Birth	2045	97.5 percentile	1.08031
South East	Sex Ratio at Birth	2046	2.5 percentile	1.04611
South East	Sex Ratio at Birth	2046	Median	1.06309
South East	Sex Ratio at Birth	2046	97.5 percentile	1.08043
South East	Sex Ratio at Birth	2047	2.5 percentile	1.04622
South East	Sex Ratio at Birth	2047	Median	1.0632
South East	Sex Ratio at Birth	2047	97.5 percentile	1.08027
South East	Sex Ratio at Birth	2048	2.5 percentile	1.04612
South East	Sex Ratio at Birth	2048	Median	1.0631
South East	Sex Ratio at Birth	2048	97.5 percentile	1.08025
South East	Sex Ratio at Birth	2049	2.5 percentile	1.04582
South East	Sex Ratio at Birth	2049	Median	1.06315
South East	Sex Ratio at Birth	2049	97.5 percentile	1.08044
South East	Sex Ratio at Birth	2050	2.5 percentile	1.04616
South East	Sex Ratio at Birth	2050	Median	1.06315
South East	Sex Ratio at Birth	2050	97.5 percentile	1.0804
